# Supplementary material for: Mechanistic insights into the interactions between cancer drivers and the tumour immune microenvironment
Source: Genome Med. 2023 Jun 5;15:40. doi: 10.1186/s13073-023-01197-0 (PMC10240791; doi:10.1186/s13073-023-01197-0)
Supplement: Supplementary file 2 — Additional file 2: Table S1. Cancer drivers used in the analysis. Table S2. Canonical and candidate drivers damaged in 7,730 TCGA samples. Table S3. Gene signatures used to compute TIME features. Table S4. Predicted TIME drivers using Lasso regularised ordinal regression. Table S5. True positive TIME drivers collected from the literature. Table S6. Frequency of TIME and non-TIME driver alterations per cancer type. Table S7. Proportion of oncogenes and tumour suppressors predictive of TIME levels. Table S8. Comparison of clonality between TIME and non-TIME drivers. Table S9. Literature support for TIME differences across HNSC subtypes. Table S10. Comparison of TIME levels between HNSC molecular subtypes. Table S11. TIME driver-TIME TF functional networks in HNSC subtypes. Table S12. Components of HNSC TIME drivers - TIME TFs functional networks. Table S13. Functional annotation of TIME TF gene targets in selected coherent subnetworks. [file 13073_2023_1197_MOESM2_ESM.xlsx]

## Sheet: Supplementary Table 1
Supplementary table 1. Cancer drivers used in the analysis
For each of the 32 TCGA cancer types, driver genes were retrieved from the Network of Cancer Genes (NCG) database [1] and from the intersection with focal copy-number alteration (CNA) events [2]. These drivers were mapped in each TCGA cohort and only tumour suppressors with LoF alterations and oncogenes with GoF alterations were kept. Drivers with unclassified role were kept if they acquired any …
Cancer type		Cancer drivers from NCG7		Cancer drivers within focal CNA events		Drivers with matching damaging alteration		Damaged drivers (n ≥ 2% and 5 samples)		TCGA samples (n)
Abbreviation	Full name	Canonical (n)	Candidate (n)	Canonical (n)	Candidate (n)	Canonical (n)	Candidate (n)	Canonical (n)	Candidate (n)
ACC	Adrenocortical carcinoma	9	1	51	370	25	107	4	2	34
BLCA	Bladder urothelial carcinoma	50	49	46	260	90	282	60	127	362
BRCA	Breast invasive carcinoma	142	123	25	197	157	283	43	64	716
CESC	Cervical squamous cell carcinoma and endocervical adenocarcinoma	14	3	56	328	64	253	32	70	249
CHOL	Cholangiocarcinoma	48	20	61	365	38	20	5	0	22
COAD-MSI	Colon adenocarcinoma microsatellite instable	40	110	38	246	60	273	28	66	48
COAD-MSS	Colon adenocarcinoma microsatellite stable	40	110	38	246	65	297	32	80	203
GBM	Glioblastoma multiforme	24	87	34	192	34	146	13	7	137
HNSC	Head and neck squamous cell carcinoma	24	98	45	266	63	287	30	80	457
KICH	Kidney chromophobe	2	0	4	9	2	4	1	0	21
KIRC	Kidney renal clear cell carcinoma	22	28	66	393	60	238	14	44	269
KIRP	Kidney renal papillary cell carcinoma	15	9	71	437	51	198	15	22	104
LGG	Low grade glioma	16	3	47	278	46	182	20	40	471
LIHC	Liver hepatocellular carcinoma	38	43	34	344	58	253	22	79	304
LUAD	Lung adenocarcinoma	45	20	76	484	106	439	53	123	410
LUSC	Lung squamous cell carcinoma	17	8	55	354	66	316	42	127	447
MESO	Mesothelioma	7	3	56	388	12	37	6	1	59
OAC	Oesophageal adenocarcinoma	40	59	51	284	55	221	15	29	75
OSCC	Oesophageal squamous cell carcinoma	21	21	54	293	44	140	16	31	77
OV	Ovarian serous cystadenocarcinoma	13	5	26	176	30	122	20	46	247
PAAD	Pancreatic adenocarcinoma	31	126	106	686	85	446	13	29	106
PCPG	Pheochromocytoma and paraganglioma	4	1	22	119	13	40	4	0	47
PRAD	Prostate adenocarcinoma	43	13	45	273	70	215	20	37	240
READ	Rectum adenocarcinoma	40	110	90	506	81	327	20	62	89
SARC	Sarcoma	18	8	57	317	53	212	23	64	161
SKCM	Skin cutaneous melanoma	45	106	63	435	101	509	63	271	435
STAD	Stomach adenocarcinoma	61	49	32	211	91	236	63	124	325
TGCT	Testicular germ cell tumors	3	10	103	603	37	236	10	38	134
THCA	Thyroid carcinoma	32	30	91	447	44	164	4	1	178
UCEC	Uterine corpus endometrial carcinoma	35	41	41	264	76	299	67	223	372
UCS	Uterine carcinosarcoma	12	3	63	332	32	75	12	10	53
UVM	Uveal melanoma	13	3	22	130	14	62	6	35	69
Total	32	295	942	403	2164	419	2059	254	977	6921
	w

## Sheet: Supplementary Table 2
Supplementary table 2. Canonical and candidate drivers damaged in 7,730 TCGA samples.
For each cancer driver, its type, mode of action and cancer type(s) where it is found damaged are reported. This list of genes was used as input for the prediction of TIME drivers. TSG = tumour suppressor gene, OG = oncogene.
Cancer driver	Driver type	Mode of action	Cancer type
PIK3CA	Canonical	OG	BLCA
ERBB2	Canonical	OG	BLCA
FGFR3	Canonical	OG	BLCA
COL9A2	Candidate	OG	BLCA
KLHL6	Candidate	OG	BLCA
CHD6	Candidate	OG	BLCA
RHOB	Candidate	OG	BLCA
ISOC2	Candidate	OG	BLCA
SF3B1	Canonical	OG	BLCA
RHOA	Canonical	OG	BLCA
SMTN	Candidate	OG	BLCA
HES1	Candidate	OG	BLCA
KRAS	Canonical	OG	BLCA
ERBB3	Canonical	OG	BLCA
PAIP1	Candidate	OG	BLCA
NFE2L2	Canonical	OG	BLCA
KMT2A	Canonical	OG	BLCA
KLF5	Candidate	OG	BLCA
SRSF1	Candidate	OG	BLCA
MECOM	Canonical	OG	BLCA
RFC4	Candidate	OG	BLCA
TPRG1	Candidate	OG	BLCA
ACE	Candidate	OG	BLCA
OSBP2	Candidate	OG	BLCA
HRAS	Canonical	OG	BLCA
PSIP1	Canonical	OG	BLCA
MAP2K3	Candidate	OG	BLCA
NCSTN	Candidate	OG	BLCA
ZNF471	Candidate	OG	BLCA
IQCG	Candidate	OG	BLCA
EGFR	Canonical	OG	BLCA
USP13	Candidate	OG	BLCA
CUL1	Candidate	OG	BLCA
SSH3	Candidate	OG	BLCA
TRRAP	Canonical	OG	BLCA
FXR1	Candidate	OG	BLCA
VEZF1	Candidate	OG	BLCA
TRIM37	Candidate	OG	BLCA
TPR	Candidate	OG	BLCA
ACTB	Candidate	OG	BLCA
KAT6A	Canonical	OG	BLCA
BPTF	Candidate	OG	BLCA
SLC7A6	Candidate	OG	BLCA
METTL3	Candidate	OG	BLCA
SLITRK3	Candidate	OG	BLCA
ABCC5	Candidate	OG	BLCA
ETV5	Canonical	OG	BLCA
PDZD2	Candidate	OG	BLCA
JAK2	Canonical	OG	BLCA
MB21D2	Candidate	OG	BLCA
NAT10	Candidate	OG	BLCA
MSI2	Canonical	OG	BLCA
TEX14	Candidate	OG	BLCA
THOC5	Candidate	OG	BLCA
ZNF536	Candidate	OG	BLCA
MED13	Candidate	OG	BLCA
ZBTB7B	Candidate	OG	BLCA
RNFT1	Candidate	OG	BLCA
BRSK1	Candidate	OG	BLCA
CTSS	Candidate	OG	BLCA
UBXN7	Candidate	OG	BLCA
RNF168	Candidate	OG	BLCA
LPP	Canonical	OG	BLCA
MYC	Canonical	OG	BLCA
GNA13	Candidate	OG	BLCA
USP7	Candidate	OG	BLCA
ATP13A4	Candidate	OG	BLCA
STRADA	Candidate	OG	BLCA
HORMAD1	Candidate	OG	BLCA
PDSS2	Candidate	OG	BLCA
LRRC37A3	Candidate	OG	BLCA
EPS8L1	Candidate	OG	BLCA
PRKCI	Candidate	OG	BLCA
PDCD6	Candidate	OG	BLCA
NFE2L3	Candidate	OG	BLCA
ECT2	Candidate	OG	BLCA
RANBP6	Candidate	OG	BLCA
SOX2	Canonical	OG	BLCA
ASCC2	Candidate	OG	BLCA
TXNIP	Candidate	OG	BLCA
SLC6A3	Candidate	OG	BLCA
EIF4A2	Candidate	OG	BLCA
IRAG2	Candidate	OG	BLCA
CEP19	Candidate	OG	BLCA
PPM1D	Canonical	OG	BLCA
NLRP5	Candidate	OG	BLCA
AREG	Candidate	OG	BLCA
TTC14	Candidate	OG	BLCA
HTR3C	Candidate	OG	BLCA
RCL1	Candidate	OG	BLCA
LMO2	Canonical	OG	BLCA
SMURF2	Candidate	OG	BLCA
PIK3IP1	Candidate	OG	BLCA
ZIM2	Candidate	OG	BLCA
NOTCH3	Candidate	OG	BRCA
FGFR2	Canonical	OG	BRCA
FGFR1	Canonical	OG	BRCA
PIK3CA	Canonical	OG	BRCA
ERBB2	Canonical	OG	BRCA
ZNF536	Candidate	OG	BRCA
RANBP9	Candidate	OG	BRCA
TRAF5	Candidate	OG	BRCA
MDM2	Canonical	OG	BRCA
SPOP	Canonical	OG	BRCA
FOXA1	Canonical	OG	BRCA
FBH1	Candidate	OG	BRCA
MYB	Canonical	OG	BRCA
EGFR	Canonical	OG	BRCA
GNAS	Canonical	OG	BRCA
CEP170	Candidate	OG	BRCA
SF3B1	Canonical	OG	BRCA
RO60	Candidate	OG	BRCA
RARA	Canonical	OG	BRCA
WDR64	Candidate	OG	BRCA
AHCTF1	Candidate	OG	BRCA
KMO	Candidate	OG	BRCA
PEG3	Candidate	OG	BRCA
WNK1	Candidate	OG	BRCA
AKT1	Canonical	OG	BRCA
KRAS	Canonical	OG	BRCA
FBXO32	Candidate	OG	BRCA
MYC	Canonical	OG	BRCA
SEPTIN9	Candidate	OG	BRCA
BRD4	Canonical	OG	BRCA
PRPF3	Candidate	OG	BRCA
CCND1	Canonical	OG	BRCA
SLC15A1	Candidate	OG	BRCA
TRIM58	Candidate	OG	BRCA
RPTOR	Candidate	OG	BRCA
IGF1R	Candidate	OG	BRCA
TERT	Canonical	OG	BRCA
SLC6A3	Candidate	OG	BRCA
NES	Candidate	OG	BRCA
ATAD2	Candidate	OG	BRCA
USP13	Candidate	OG	BRCA
NLRP5	Candidate	OG	BRCA
HORMAD1	Candidate	OG	BRCA
WNT5B	Candidate	OG	BRCA
SMURF2	Candidate	OG	BRCA
SDCCAG8	Candidate	OG	BRCA
DCAF4L2	Candidate	OG	BRCA
PPM1L	Candidate	OG	BRCA
ZNF217	Candidate	OG	BRCA
PDSS2	Candidate	OG	BRCA
NCOA2	Canonical	OG	BRCA
ITCH	Candidate	OG	BRCA
INTS4	Candidate	OG	BRCA
TCHH	Candidate	OG	CESC
SETDB1	Canonical	OG	CESC
PIK3CA	Canonical	OG	CESC
MAPK1	Canonical	OG	CESC
EGFR	Canonical	OG	CESC
KRAS	Canonical	OG	CESC
NFE2L2	Canonical	OG	CESC
ERBB3	Canonical	OG	CESC
ARHGAP4	Candidate	OG	CESC
FAM50A	Candidate	OG	CESC
DUSP9	Candidate	OG	CESC
ARID3B	Candidate	OG	CESC
HAX1	Candidate	OG	CESC
ATP8B2	Candidate	OG	CESC
F8	Candidate	OG	CESC
ABCD1	Candidate	OG	CESC
HLA-B	Candidate	OG	CESC
NUP210L	Candidate	OG	CESC
AKAP13	Candidate	OG	CESC
S100A7A	Candidate	OG	CESC
CREB3L4	Candidate	OG	CESC
PLXNA3	Candidate	OG	CESC
HLA-A	Candidate	OG	CESC
CHRNB2	Candidate	OG	CESC
IQGAP1	Candidate	OG	CESC
CCND1	Canonical	OG	CESC
DENND4B	Candidate	OG	CESC
IGF1R	Candidate	OG	CESC
SF3B1	Canonical	OG	CESC
HORMAD1	Candidate	OG	CESC
IDH1	Canonical	OG	CHOL
NRAS	Canonical	OG	COAD-MSS
PIK3CA	Canonical	OG	COAD-MSS
BRAF	Canonical	OG	COAD-MSS
KRAS	Canonical	OG	COAD-MSS
CTNNB1	Canonical	OG	COAD-MSS
BRINP3	Candidate	OG	COAD-MSS
TCF7L2	Canonical	OG	COAD-MSS
MACROD2	Candidate	OG	COAD-MSS
KIF2B	Candidate	OG	COAD-MSS
DMD	Candidate	OG	COAD-MSS
CHD4	Canonical	OG	COAD-MSS
ING1	Candidate	OG	COAD-MSS
KLF5	Candidate	OG	COAD-MSS
TRERF1	Candidate	OG	COAD-MSS
TRPS1	Candidate	OG	COAD-MSS
NIPBL	Candidate	OG	COAD-MSS
GNAS	Canonical	OG	COAD-MSS
RICTOR	Candidate	OG	COAD-MSS
CACNA1C	Candidate	OG	COAD-MSS
HCN1	Candidate	OG	COAD-MSS
RPRD1B	Candidate	OG	COAD-MSS
OCRL	Candidate	OG	COAD-MSS
SOAT1	Candidate	OG	COAD-MSS
CUL9	Candidate	OG	COAD-MSS
PIK3CA	Canonical	OG	COAD-MSI
BRAF	Canonical	OG	COAD-MSI
CHD7	Candidate	OG	COAD-MSS
PABPC1L	Candidate	OG	COAD-MSS
OBSCN	Candidate	OG	COAD-MSS
ADAMTS12	Candidate	OG	COAD-MSS
AHI1	Candidate	OG	COAD-MSS
C7orf31	Candidate	OG	COAD-MSS
KRAS	Canonical	OG	COAD-MSI
CUL9	Candidate	OG	COAD-MSI
PIK3CA	Canonical	OG	GBM
IDH1	Canonical	OG	GBM
SEMA3C	Candidate	OG	GBM
EGFR	Canonical	OG	GBM
PDGFRA	Canonical	OG	GBM
COL1A2	Candidate	OG	GBM
PIK3C2B	Candidate	OG	GBM
EGFR	Canonical	OG	HNSC
PKHD1L1	Candidate	OG	HNSC
PIK3CA	Canonical	OG	HNSC
COL22A1	Candidate	OG	HNSC
PRDM9	Candidate	OG	HNSC
HRAS	Canonical	OG	HNSC
AJUBA	Candidate	OG	HNSC
ADAMTS12	Candidate	OG	HNSC
FXR1	Candidate	OG	HNSC
COL1A2	Candidate	OG	HNSC
SLITRK3	Candidate	OG	HNSC
TERT	Canonical	OG	HNSC
HCN1	Candidate	OG	HNSC
CDH12	Candidate	OG	HNSC
PLXNA3	Candidate	OG	HNSC
PIK3C2G	Candidate	OG	HNSC
TRAF6	Candidate	OG	HNSC
WNK1	Candidate	OG	HNSC
CDK14	Candidate	OG	HNSC
HEPACAM2	Candidate	OG	HNSC
JAK2	Canonical	OG	HNSC
TTC14	Candidate	OG	HNSC
NRK	Candidate	OG	HNSC
RUSC2	Candidate	OG	HNSC
RICTOR	Candidate	OG	HNSC
PAIP1	Candidate	OG	HNSC
GAB3	Candidate	OG	HNSC
NUDT11	Candidate	OG	HNSC
KCNA6	Candidate	OG	HNSC
TGIF1	Candidate	OG	HNSC
NFE2L2	Canonical	OG	HNSC
ZFHX4	Candidate	OG	HNSC
ZNF572	Candidate	OG	HNSC
DNMT3B	Candidate	OG	HNSC
CCDC107	Candidate	OG	HNSC
GATAD1	Candidate	OG	HNSC
SLC6A3	Candidate	OG	HNSC
CALCR	Candidate	OG	HNSC
KDM5A	Canonical	OG	HNSC
PPP1R9A	Candidate	OG	HNSC
CARD6	Candidate	OG	HNSC
SAMD9L	Candidate	OG	HNSC
RXFP3	Candidate	OG	HNSC
SOX2	Canonical	OG	HNSC
ATP6AP1	Candidate	OG	HNSC
ABCD1	Candidate	OG	HNSC
F8	Candidate	OG	HNSC
CDK6	Canonical	OG	HNSC
ARHGAP4	Candidate	OG	HNSC
MTOR	Canonical	OG	KIRC
BRAF	Canonical	OG	KIRC
FMR1	Candidate	OG	KIRC
CUL1	Candidate	OG	KIRC
AHCYL2	Candidate	OG	KIRC
EZH2	Canonical	OG	KIRC
BRCC3	Candidate	OG	KIRC
MORC4	Candidate	OG	KIRC
RHEB	Candidate	OG	KIRC
NRK	Candidate	OG	KIRC
SLC4A2	Candidate	OG	KIRC
CANX	Candidate	OG	KIRC
NCAPG2	Candidate	OG	KIRC
XPNPEP2	Candidate	OG	KIRC
AKAP9	Candidate	OG	KIRP
NFE2L2	Canonical	OG	KIRP
MET	Canonical	OG	KIRP
DDX5	Canonical	OG	KIRP
RADIL	Candidate	OG	KIRP
ACE	Candidate	OG	KIRP
EXOC7	Candidate	OG	KIRP
MSI2	Canonical	OG	KIRP
RPTOR	Candidate	OG	KIRP
TRIM37	Candidate	OG	KIRP
KAT7	Canonical	OG	KIRP
MED13	Candidate	OG	KIRP
KIF2B	Candidate	OG	KIRP
IDH1	Canonical	OG	LGG
IDH2	Canonical	OG	LGG
PIK3CA	Canonical	OG	LGG
BRAF	Canonical	OG	LGG
CUL1	Candidate	OG	LGG
EGFR	Canonical	OG	LGG
ATAD2	Candidate	OG	LGG
SRRT	Candidate	OG	LGG
PIK3C2B	Candidate	OG	LGG
SLC4A2	Candidate	OG	LGG
MET	Canonical	OG	LGG
MDFIC	Candidate	OG	LGG
CHPF2	Candidate	OG	LGG
PDIA4	Candidate	OG	LGG
PFKP	Candidate	OG	LGG
EPHB4	Candidate	OG	LGG
FCRL1	Candidate	OG	LIHC
TRPS1	Candidate	OG	LIHC
AZIN1	Candidate	OG	LIHC
BPTF	Candidate	OG	LIHC
KRAS	Canonical	OG	LIHC
CTNNB1	Canonical	OG	LIHC
WDR64	Candidate	OG	LIHC
SF3B1	Canonical	OG	LIHC
HIVEP1	Candidate	OG	LIHC
PRPF4B	Candidate	OG	LIHC
PIK3CA	Canonical	OG	LIHC
CEP170	Candidate	OG	LIHC
ATAD2	Candidate	OG	LIHC
COL22A1	Candidate	OG	LIHC
FBXO32	Candidate	OG	LIHC
LRRK1	Candidate	OG	LIHC
ATP6AP1	Candidate	OG	LIHC
NFE2L2	Canonical	OG	LIHC
NUP133	Candidate	OG	LIHC
H1-2	Candidate	OG	LIHC
HORMAD1	Candidate	OG	LIHC
SDCCAG8	Candidate	OG	LIHC
GPATCH4	Candidate	OG	LIHC
NID1	Candidate	OG	LIHC
AHCTF1	Candidate	OG	LIHC
ALB	Candidate	OG	LIHC
RPS6KA3	Candidate	OG	LIHC
RANBP9	Candidate	OG	LIHC
PLXNA3	Candidate	OG	LIHC
TGDS	Candidate	OG	LIHC
COL4A2	Candidate	OG	LIHC
TFAP2A	Candidate	OG	LIHC
CCND1	Canonical	OG	LIHC
EXOC2	Candidate	OG	LIHC
GAB3	Candidate	OG	LIHC
ZHX2	Candidate	OG	LIHC
WWP1	Candidate	OG	LIHC
TERT	Canonical	OG	LIHC
KRAS	Canonical	OG	LUAD
EPRS1	Candidate	OG	LUAD
PIK3CA	Canonical	OG	LUAD
BRAF	Canonical	OG	LUAD
NFATC2	Canonical	OG	LUAD
SLC1A3	Candidate	OG	LUAD
HORMAD1	Candidate	OG	LUAD
ADAMTS12	Candidate	OG	LUAD
ABCB5	Candidate	OG	LUAD
IGF2BP3	Candidate	OG	LUAD
STK31	Candidate	OG	LUAD
INHBA	Candidate	OG	LUAD
RADIL	Candidate	OG	LUAD
COL28A1	Candidate	OG	LUAD
EGFR	Canonical	OG	LUAD
HCN1	Candidate	OG	LUAD
MIOS	Candidate	OG	LUAD
CTNNB1	Canonical	OG	LUAD
HDAC9	Candidate	OG	LUAD
RXFP3	Candidate	OG	LUAD
ZNF536	Candidate	OG	LUAD
GNAS	Canonical	OG	LUAD
FLT4	Canonical	OG	LUAD
MET	Canonical	OG	LUAD
KDR	Canonical	OG	LUAD
RUFY1	Candidate	OG	LUAD
CCND1	Canonical	OG	LUAD
COL4A2	Candidate	OG	LUAD
ERBB4	Canonical	OG	LUAD
FERD3L	Candidate	OG	LUAD
RICTOR	Candidate	OG	LUAD
HNRNPA2B1	Canonical	OG	LUAD
PRLR	Candidate	OG	LUAD
LIFR	Candidate	OG	LUAD
IL7R	Canonical	OG	LUAD
PDGFRA	Canonical	OG	LUAD
NTRK3	Canonical	OG	LUAD
APMAP	Candidate	OG	LUAD
GPAT4	Candidate	OG	LUAD
U2AF1	Canonical	OG	LUAD
ZDHHC4	Candidate	OG	LUAD
IKBKB	Canonical	OG	LUAD
GSDME	Candidate	OG	LUAD
RNF216	Candidate	OG	LUAD
ETV1	Canonical	OG	LUAD
SDK1	Candidate	OG	LUAD
NIPBL	Candidate	OG	LUAD
RIT1	Canonical	OG	LUAD
SLC15A1	Candidate	OG	LUAD
HEPACAM2	Candidate	OG	LUAD
KAT6A	Canonical	OG	LUAD
ACTB	Candidate	OG	LUAD
FOXK1	Candidate	OG	LUAD
CARD11	Canonical	OG	LUAD
CARD6	Candidate	OG	LUAD
MECOM	Canonical	OG	LUAD
NFE2L3	Candidate	OG	LUAD
CTSS	Candidate	OG	LUAD
SCIN	Candidate	OG	LUAD
EIF2AK1	Candidate	OG	LUAD
PRKCI	Candidate	OG	LUAD
RNF40	Candidate	OG	LUAD
MRPL21	Candidate	OG	LUAD
PAIP1	Candidate	OG	LUAD
MTG2	Candidate	OG	LUAD
TWIST1	Candidate	OG	LUAD
SNX8	Candidate	OG	LUAD
AKAP9	Candidate	OG	LUSC
F8	Candidate	OG	LUSC
PIK3CA	Canonical	OG	LUSC
HCN1	Candidate	OG	LUSC
NFE2L2	Canonical	OG	LUSC
BCL9	Canonical	OG	LUSC
OSMR	Candidate	OG	LUSC
PRLR	Candidate	OG	LUSC
ZNF131	Candidate	OG	LUSC
RBM8A	Candidate	OG	LUSC
FAM50A	Candidate	OG	LUSC
GFRAL	Candidate	OG	LUSC
WNK1	Candidate	OG	LUSC
ADAMTS12	Candidate	OG	LUSC
ZNF521	Canonical	OG	LUSC
IL7R	Canonical	OG	LUSC
KRAS	Canonical	OG	LUSC
WNT5B	Candidate	OG	LUSC
PDYN	Candidate	OG	LUSC
CACNA1C	Candidate	OG	LUSC
HEPACAM2	Candidate	OG	LUSC
MAPK1	Canonical	OG	LUSC
CALCR	Candidate	OG	LUSC
SLC6A3	Candidate	OG	LUSC
ABCD1	Candidate	OG	LUSC
NIPBL	Candidate	OG	LUSC
LIFR	Candidate	OG	LUSC
FOXM1	Candidate	OG	LUSC
EGFR	Canonical	OG	LUSC
DGCR8	Canonical	OG	LUSC
BCL11A	Canonical	OG	LUSC
SOX2	Canonical	OG	LUSC
COL21A1	Candidate	OG	LUSC
RICTOR	Candidate	OG	LUSC
CDK6	Canonical	OG	LUSC
LLGL2	Candidate	OG	LUSC
PSMD8	Candidate	OG	LUSC
TERT	Canonical	OG	LUSC
PAIP1	Candidate	OG	LUSC
KDM5A	Canonical	OG	LUSC
LRRK1	Candidate	OG	LUSC
DUSP9	Candidate	OG	LUSC
MDM2	Canonical	OG	LUSC
CARD6	Candidate	OG	LUSC
SETDB1	Canonical	OG	LUSC
SLC1A3	Candidate	OG	LUSC
PACS2	Candidate	OG	LUSC
ADAMTS17	Candidate	OG	LUSC
EVPL	Candidate	OG	LUSC
PRPF3	Candidate	OG	LUSC
CRACD	Candidate	OG	LUSC
AKT1	Canonical	OG	LUSC
PI4KA	Candidate	OG	LUSC
FAM83B	Candidate	OG	LUSC
SKP2	Candidate	OG	LUSC
PDE4DIP	Candidate	OG	LUSC
REL	Canonical	OG	LUSC
CERS3	Candidate	OG	LUSC
RXFP3	Candidate	OG	LUSC
IGF1R	Candidate	OG	LUSC
TCHH	Candidate	OG	LUSC
HNRNPL	Candidate	OG	LUSC
H2AC20	Candidate	OG	LUSC
FOXA1	Canonical	OG	LUSC
VPS45	Candidate	OG	LUSC
FMR1	Candidate	OG	LUSC
CCNQ	Candidate	OG	LUSC
PLXNA3	Candidate	OG	LUSC
GPR50	Candidate	OG	LUSC
BAG4	Candidate	OG	LUSC
SAMD9L	Candidate	OG	LUSC
MAGEA6	Candidate	OG	LUSC
ERBB2	Canonical	OG	OAC
SAMD9L	Candidate	OG	OAC
NIPBL	Candidate	OG	OAC
PIK3CA	Canonical	OG	OAC
EGFR	Canonical	OG	OAC
KRAS	Canonical	OG	OAC
INPPL1	Candidate	OG	OAC
TSHZ3	Candidate	OG	OAC
MAGEA1	Candidate	OG	OAC
FCGR2B	Canonical	OG	OAC
CTNNB1	Canonical	OG	OAC
PIK3CA	Canonical	OG	OSCC
SAMD9L	Candidate	OG	OSCC
NFE2L2	Canonical	OG	OSCC
AKAP9	Candidate	OG	OSCC
IKBKB	Canonical	OG	OSCC
MAGEA6	Candidate	OG	OSCC
STARD10	Candidate	OG	OSCC
COL9A2	Candidate	OG	OSCC
EN1	Candidate	OG	OSCC
KAT6A	Canonical	OG	OSCC
LRRC32	Candidate	OG	OSCC
CACNA1C	Candidate	OG	OV
CERS3	Candidate	OG	OV
PDYN	Candidate	OG	OV
SLC6A3	Candidate	OG	OV
CSNK2A1	Candidate	OG	OV
INTS4	Candidate	OG	OV
WNK1	Candidate	OG	OV
ALB	Candidate	OG	OV
GAB3	Candidate	OG	OV
ATP6AP1	Candidate	OG	OV
SLC4A2	Candidate	OG	OV
PSMF1	Candidate	OG	OV
BRAF	Canonical	OG	OV
EZH2	Canonical	OG	OV
KRAS	Canonical	OG	OV
PLXNA3	Candidate	OG	OV
ADAMTS17	Candidate	OG	OV
PCSK6	Candidate	OG	OV
KDM5A	Canonical	OG	OV
GPAT4	Candidate	OG	OV
ANKRD17	Candidate	OG	OV
PDCD6	Candidate	OG	OV
CUL1	Candidate	OG	OV
KRAS	Canonical	OG	PAAD
KCNA6	Candidate	OG	PAAD
GPR50	Candidate	OG	PAAD
CACNA1C	Candidate	OG	PAAD
HRAS	Canonical	OG	PCPG
RET	Canonical	OG	PCPG
SULF1	Candidate	OG	PRAD
SPOP	Canonical	OG	PRAD
DCSTAMP	Candidate	OG	PRAD
PIK3CA	Canonical	OG	PRAD
CYP7B1	Candidate	OG	PRAD
TRPA1	Candidate	OG	PRAD
FOXA1	Canonical	OG	PRAD
UBR5	Canonical	OG	PRAD
TRRAP	Canonical	OG	PRAD
PKHD1L1	Candidate	OG	PRAD
VPS13B	Candidate	OG	PRAD
MYC	Canonical	OG	PRAD
FGFR1	Canonical	OG	PRAD
ZFHX4	Candidate	OG	PRAD
NSD3	Canonical	OG	PRAD
ING1	Candidate	OG	READ
KRAS	Canonical	OG	READ
NRAS	Canonical	OG	READ
PAN3	Candidate	OG	READ
FGFR1	Canonical	OG	READ
RBM12	Candidate	OG	READ
DNMT3B	Candidate	OG	READ
GNAS	Canonical	OG	READ
SAMHD1	Candidate	OG	READ
PIK3CA	Canonical	OG	READ
F8	Candidate	OG	READ
CCDC168	Candidate	OG	READ
OFD1	Candidate	OG	READ
BRCC3	Candidate	OG	READ
DHX35	Candidate	OG	READ
CUL7	Candidate	OG	READ
MXRA5	Candidate	OG	READ
PLXNA3	Candidate	OG	READ
FRMPD4	Candidate	OG	READ
PHKA2	Candidate	OG	READ
TAF4	Candidate	OG	READ
DMD	Candidate	OG	READ
KLF5	Candidate	OG	READ
CLCN4	Candidate	OG	SARC
LRRK1	Candidate	OG	SARC
PHKA2	Candidate	OG	SARC
KIT	Canonical	OG	SARC
MAGED1	Candidate	OG	SARC
PORCN	Candidate	OG	SARC
HUWE1	Candidate	OG	SARC
TRPA1	Candidate	OG	SARC
ZFHX4	Candidate	OG	SARC
HSF1	Candidate	OG	SARC
DENND4B	Candidate	OG	SARC
TFDP1	Candidate	OG	SARC
MYBL1	Candidate	OG	SARC
NRAS	Canonical	OG	SKCM
CFAP45	Candidate	OG	SKCM
ABCA10	Candidate	OG	SKCM
RAPGEF5	Candidate	OG	SKCM
ANGPT1	Candidate	OG	SKCM
BRAF	Canonical	OG	SKCM
COL22A1	Candidate	OG	SKCM
EZH2	Canonical	OG	SKCM
NUP210L	Candidate	OG	SKCM
IDH1	Canonical	OG	SKCM
PDE4DIP	Candidate	OG	SKCM
TMEM132B	Candidate	OG	SKCM
ASH1L	Candidate	OG	SKCM
KDR	Canonical	OG	SKCM
DENND4B	Candidate	OG	SKCM
CYP7B1	Candidate	OG	SKCM
MAP2K1	Canonical	OG	SKCM
LRRK1	Candidate	OG	SKCM
SLC15A2	Candidate	OG	SKCM
KIT	Canonical	OG	SKCM
KRAS	Canonical	OG	SKCM
ZHX2	Candidate	OG	SKCM
CD163L1	Candidate	OG	SKCM
IQGAP1	Candidate	OG	SKCM
S100A7A	Candidate	OG	SKCM
TNN	Candidate	OG	SKCM
ERBB4	Canonical	OG	SKCM
DGKI	Candidate	OG	SKCM
CFHR2	Candidate	OG	SKCM
PBX1	Canonical	OG	SKCM
RIPK1	Candidate	OG	SKCM
RAC1	Canonical	OG	SKCM
PTPN11	Canonical	OG	SKCM
AFMID	Candidate	OG	SKCM
SDK1	Candidate	OG	SKCM
SYK	Canonical	OG	SKCM
COL9A2	Candidate	OG	SKCM
SLCO1B1	Candidate	OG	SKCM
CTNNB1	Canonical	OG	SKCM
GRM3	Canonical	OG	SKCM
NFE2L3	Candidate	OG	SKCM
COL28A1	Candidate	OG	SKCM
MYC	Canonical	OG	SKCM
CD1A	Candidate	OG	SKCM
PREX2	Canonical	OG	SKCM
PLEC	Candidate	OG	SKCM
PRRX1	Candidate	OG	SKCM
LRRC37A3	Candidate	OG	SKCM
MIOS	Candidate	OG	SKCM
GSDMC	Candidate	OG	SKCM
TNC	Canonical	OG	SKCM
CHRNB2	Candidate	OG	SKCM
TACC1	Candidate	OG	SKCM
SNX8	Candidate	OG	SKCM
NES	Candidate	OG	SKCM
NCSTN	Candidate	OG	SKCM
SF3B1	Canonical	OG	SKCM
RADIL	Candidate	OG	SKCM
PRKAB2	Candidate	OG	SKCM
FLT4	Canonical	OG	SKCM
AURKA	Candidate	OG	SKCM
ADAMTS17	Candidate	OG	SKCM
FCRL1	Candidate	OG	SKCM
MGAT5B	Candidate	OG	SKCM
LMX1A	Candidate	OG	SKCM
CERS3	Candidate	OG	SKCM
BCL9	Canonical	OG	SKCM
RREB1	Candidate	OG	SKCM
PTPRO	Candidate	OG	SKCM
STK31	Candidate	OG	SKCM
DNAAF5	Candidate	OG	SKCM
MAGEC1	Candidate	OG	SKCM
TNRC18	Candidate	OG	SKCM
ZDHHC4	Candidate	OG	SKCM
SHE	Candidate	OG	SKCM
CNOT9	Candidate	OG	SKCM
CDYL	Candidate	OG	SKCM
ARHGEF11	Candidate	OG	SKCM
TNR	Candidate	OG	SKCM
NSMCE2	Candidate	OG	SKCM
CARD11	Canonical	OG	SKCM
NTRK3	Canonical	OG	SKCM
RNF216	Candidate	OG	SKCM
RHBG	Candidate	OG	SKCM
SPTA1	Candidate	OG	SKCM
SMURF2	Candidate	OG	SKCM
AKAP13	Candidate	OG	SKCM
ALK	Canonical	OG	SKCM
CBL	Canonical	OG	SKCM
LLGL2	Candidate	OG	SKCM
EVPL	Candidate	OG	SKCM
TCHH	Candidate	OG	SKCM
STK19	Candidate	OG	SKCM
PRPF4B	Candidate	OG	SKCM
SNRNP48	Candidate	OG	SKCM
ATAD2	Candidate	OG	SKCM
SRSF2	Canonical	OG	SKCM
IGF1R	Candidate	OG	SKCM
ZBTB7B	Candidate	OG	SKCM
TBC1D7	Candidate	OG	SKCM
CCNQ	Candidate	OG	SKCM
RPTOR	Candidate	OG	SKCM
LUC7L2	Candidate	OG	SKCM
OR2A2	Candidate	OG	SKCM
FGFR4	Canonical	OG	SKCM
SSBP1	Candidate	OG	SKCM
ATP8B2	Candidate	OG	SKCM
EEF1D	Candidate	OG	SKCM
TRPS1	Candidate	OG	SKCM
NDUFB2	Candidate	OG	SKCM
MRPS33	Candidate	OG	SKCM
EXOC7	Candidate	OG	SKCM
TERT	Canonical	OG	SKCM
BPTF	Candidate	OG	SKCM
HIVEP1	Candidate	OG	SKCM
HSF1	Candidate	OG	SKCM
MTG2	Candidate	OG	SKCM
AHCTF1	Candidate	OG	SKCM
DDX41	Candidate	OG	SKCM
SEC14L1	Candidate	OG	SKCM
FOXK1	Candidate	OG	SKCM
CTSS	Candidate	OG	SKCM
VPS45	Candidate	OG	SKCM
CRP	Candidate	OG	SKCM
RIT1	Canonical	OG	SKCM
ACTB	Candidate	OG	SKCM
RTF2	Candidate	OG	SKCM
TXNIP	Candidate	OG	SKCM
SMG5	Candidate	OG	SKCM
GPATCH4	Candidate	OG	SKCM
FCGR2B	Canonical	OG	SKCM
GNA12	Candidate	OG	SKCM
YEATS4	Candidate	OG	SKCM
FDXR	Candidate	OG	SKCM
PIK3CA	Canonical	OG	SKCM
SETDB1	Canonical	OG	SKCM
MKRN1	Candidate	OG	SKCM
CD1B	Candidate	OG	SKCM
MITF	Canonical	OG	SKCM
UAP1	Candidate	OG	SKCM
LFNG	Candidate	OG	SKCM
PRG4	Candidate	OG	SKCM
PCED1B	Candidate	OG	SKCM
GNAS	Canonical	OG	SKCM
FCRL4	Canonical	OG	SKCM
SLAMF1	Candidate	OG	SKCM
PTK2	Candidate	OG	SKCM
RANBP9	Candidate	OG	SKCM
MEF2D	Candidate	OG	SKCM
HORMAD1	Candidate	OG	SKCM
FBXO32	Candidate	OG	SKCM
BMP7	Candidate	OG	SKCM
KRAS	Canonical	OG	STAD
RHOA	Canonical	OG	STAD
HORMAD1	Candidate	OG	STAD
PIK3CA	Canonical	OG	STAD
GNAS	Canonical	OG	STAD
PREX2	Canonical	OG	STAD
B3GLCT	Candidate	OG	STAD
CHD4	Canonical	OG	STAD
ERBB3	Canonical	OG	STAD
AKAP9	Candidate	OG	STAD
GPR50	Candidate	OG	STAD
F8	Candidate	OG	STAD
CDK6	Canonical	OG	STAD
ERBB2	Canonical	OG	STAD
ERBB4	Canonical	OG	STAD
SDK1	Candidate	OG	STAD
SNX8	Candidate	OG	STAD
RICTOR	Candidate	OG	STAD
DMD	Candidate	OG	STAD
VPS45	Candidate	OG	STAD
TNRC18	Candidate	OG	STAD
SPTA1	Candidate	OG	STAD
UBR5	Canonical	OG	STAD
GLI3	Candidate	OG	STAD
CARD11	Canonical	OG	STAD
CTNNB1	Canonical	OG	STAD
RUSC2	Candidate	OG	STAD
TERT	Canonical	OG	STAD
SETDB1	Canonical	OG	STAD
ZSWIM3	Candidate	OG	STAD
GAB3	Candidate	OG	STAD
ATP4A	Candidate	OG	STAD
MIOS	Candidate	OG	STAD
ZDHHC4	Candidate	OG	STAD
EGFR	Canonical	OG	STAD
CCDC107	Candidate	OG	STAD
JAK2	Canonical	OG	STAD
MAGEC1	Candidate	OG	STAD
MAGEC2	Candidate	OG	STAD
CTSS	Candidate	OG	STAD
PAIP1	Candidate	OG	STAD
GLIPR2	Candidate	OG	STAD
CCNL1	Candidate	OG	STAD
EIF2AK1	Candidate	OG	STAD
PHF21A	Candidate	OG	STAD
SLC10A3	Candidate	OG	STAD
PDS5B	Candidate	OG	STAD
FMR1	Candidate	OG	STAD
PLXNA3	Candidate	OG	STAD
SALL4	Canonical	OG	STAD
PAPOLB	Candidate	OG	STAD
PRKCI	Candidate	OG	STAD
LFNG	Candidate	OG	STAD
MAGEA1	Candidate	OG	STAD
RNF216	Candidate	OG	STAD
DUSP9	Candidate	OG	STAD
RADIL	Candidate	OG	STAD
DNAAF5	Candidate	OG	STAD
LIFR	Candidate	OG	STAD
KRAS	Canonical	OG	TGCT
CACNA1C	Candidate	OG	TGCT
PIK3CA	Canonical	OG	TGCT
KIT	Canonical	OG	TGCT
TAS2R43	Candidate	OG	TGCT
FOXM1	Candidate	OG	TGCT
USP5	Candidate	OG	TGCT
CDK14	Candidate	OG	TGCT
NRAS	Canonical	OG	TGCT
EMG1	Candidate	OG	TGCT
WNK1	Candidate	OG	TGCT
TRPA1	Candidate	OG	TGCT
KDM5A	Canonical	OG	TGCT
BRAF	Canonical	OG	THCA
HRAS	Canonical	OG	THCA
EIF1AX	Canonical	OG	THCA
NRAS	Canonical	OG	THCA
CHD4	Canonical	OG	UCEC
PPP2R1A	Canonical	OG	UCEC
PIK3CA	Canonical	OG	UCEC
CTNNB1	Canonical	OG	UCEC
TAF1	Candidate	OG	UCEC
FGFR2	Canonical	OG	UCEC
MYCN	Canonical	OG	UCEC
NFE2L2	Canonical	OG	UCEC
SPOP	Canonical	OG	UCEC
KRAS	Canonical	OG	UCEC
ING1	Candidate	OG	UCEC
ERBB2	Canonical	OG	UCEC
MECOM	Canonical	OG	UCEC
NRAS	Canonical	OG	UCEC
AKT1	Canonical	OG	UCEC
COL4A2	Candidate	OG	UCEC
VIPAS39	Candidate	OG	UCEC
SPTA1	Candidate	OG	UCEC
SLC6A3	Candidate	OG	UCEC
USP9X	Candidate	OG	UCEC
NUP133	Candidate	OG	UCEC
ESR1	Canonical	OG	UCEC
DNAH14	Candidate	OG	UCEC
OBSCN	Candidate	OG	UCEC
HEATR1	Candidate	OG	UCEC
TACC1	Candidate	OG	UCEC
TAB3	Candidate	OG	UCEC
AKAP8	Candidate	OG	UCEC
CCND1	Canonical	OG	UCEC
RIT1	Canonical	OG	UCEC
WDR64	Candidate	OG	UCEC
CEP170	Candidate	OG	UCEC
RRAS2	Candidate	OG	UCEC
ERBB3	Canonical	OG	UCEC
AHCTF1	Candidate	OG	UCEC
FOXA2	Candidate	OG	UCEC
TFDP1	Candidate	OG	UCEC
WDR45	Candidate	OG	UCEC
AFMID	Candidate	OG	UCEC
ADNP	Candidate	OG	UCEC
KAT6A	Canonical	OG	UCEC
FGFR1	Canonical	OG	UCEC
IRF2BP2	Candidate	OG	UCEC
CTSS	Candidate	OG	UCEC
U2AF1	Canonical	OG	UCEC
AKT3	Canonical	OG	UCEC
KCNK1	Candidate	OG	UCEC
JAK1	Canonical	OG	UCEC
C1orf100	Candidate	OG	UCEC
TMEM63A	Candidate	OG	UCEC
IGF1R	Candidate	OG	UCEC
H3-3A	Canonical	OG	UCEC
KMO	Candidate	OG	UCEC
HNRNPU	Candidate	OG	UCEC
OR2W3	Candidate	OG	UCEC
IRAG2	Candidate	OG	UCEC
NID1	Candidate	OG	UCEC
OSBP2	Candidate	OG	UCEC
HORMAD1	Candidate	OG	UCEC
NSD3	Canonical	OG	UCEC
CERS3	Candidate	OG	UCEC
INTS4	Candidate	OG	UCEC
TERT	Canonical	OG	UCEC
MAP3K21	Candidate	OG	UCEC
PES1	Candidate	OG	UCEC
PDCD6	Candidate	OG	UCEC
ADAMTS17	Candidate	OG	UCEC
ITPKB	Candidate	OG	UCEC
LRRK1	Candidate	OG	UCEC
FGFR3	Canonical	OG	UCEC
PIK3CA	Canonical	OG	UCS
ZBTB7B	Candidate	OG	UCS
CHD4	Canonical	OG	UCS
PPP2R1A	Canonical	OG	UCS
KRAS	Canonical	OG	UCS
FGFR3	Canonical	OG	UCS
PCMTD1	Candidate	OG	UCS
PLAG1	Canonical	OG	UCS
SLC1A3	Candidate	OG	UCS
GNA11	Canonical	OG	UVM
EIF1AX	Canonical	OG	UVM
SF3B1	Canonical	OG	UVM
GNAQ	Canonical	OG	UVM
PKHD1L1	Candidate	OG	UVM
EXOC2	Candidate	OG	UVM
VPS45	Candidate	OG	CESC
SHE	Candidate	OG	CESC
FGF19	Candidate	OG	LUSC
SNTB1	Candidate	OG	SKCM
RREB1	Candidate	OG	LIHC
OSMR	Candidate	OG	LUAD
RHBG	Candidate	OG	BRCA
TRPS1	Candidate	OG	COAD-MSI
ZNF131	Candidate	OG	LUAD
TLCD3B	Candidate	OG	LUAD
RUSC2	Candidate	OG	LUSC
ABCD1	Candidate	OG	LUAD
URB2	Candidate	OG	UCEC
TRIM58	Candidate	OG	UCEC
LETM1	Candidate	OG	UCEC
BAG4	Candidate	OG	UCEC
CACNA1C	Candidate	OG	COAD-MSI
BRINP3	Candidate	OG	COAD-MSI
CHD7	Candidate	OG	COAD-MSI
NIPBL	Candidate	OG	COAD-MSI
SLC1A3	Candidate	OG	COAD-MSS
PAN3	Candidate	OG	COAD-MSS
DHX35	Candidate	OG	COAD-MSS
CHD4	Canonical	OG	COAD-MSI
DMD	Candidate	OG	COAD-MSI
RBM39	Candidate	OG	UCEC
SDCCAG8	Candidate	OG	UCEC
PRPF3	Candidate	OG	UCEC
PRSS38	Candidate	OG	UCEC
TGIF1	Candidate	OG	UCEC
OR2W3	Candidate	OG	COAD-MSS
KAT6A	Canonical	OG	COAD-MSS
HNRNPU	Candidate	OG	BRCA
PRPF3	Candidate	OG	STAD
PEX16	Candidate	OG	STAD
ATP6AP1	Candidate	OG	STAD
ABCD1	Candidate	OG	STAD
GSDMC	Candidate	OG	LIHC
MRPL36	Candidate	OG	STAD
ZNF131	Candidate	OG	STAD
ACTB	Candidate	OG	STAD
YEATS4	Candidate	OG	STAD
ETV3	Candidate	OG	SKCM
GRHL2	Candidate	OG	BRCA
PRPF3	Candidate	OG	SKCM
BRCC3	Candidate	OG	CESC
ERG	Canonical	OG	CESC
ATP6AP1	Candidate	OG	CESC
IDH2	Canonical	OG	SKCM
HAX1	Candidate	OG	SKCM
FCGR3A	Candidate	OG	SKCM
TAF4	Candidate	OG	SKCM
PIGC	Candidate	OG	SKCM
CREB3L2	Canonical	OG	SKCM
C7orf31	Candidate	OG	READ
TRPS1	Candidate	OG	READ
NSD3	Canonical	OG	READ
PCSK6	Candidate	OG	SKCM
CREB3L4	Candidate	OG	SKCM
CLCN4	Candidate	OG	READ
OCRL	Candidate	OG	READ
GPR174	Candidate	OG	HNSC
B4GALT3	Candidate	OG	SKCM
VMA21	Candidate	OG	STAD
TRRAP	Canonical	OG	PAAD
RUSC2	Candidate	OG	PAAD
CLCN4	Candidate	OG	PAAD
FMR1	Candidate	OG	PAAD
ATP6AP1	Candidate	OG	PAAD
PLXNA3	Candidate	OG	PAAD
PRKCI	Candidate	OG	CESC
PXDNL	Candidate	OG	UCS
MECOM	Canonical	OG	CESC
KCTD2	Candidate	OG	SARC
PI4KA	Candidate	OG	SARC
COL28A1	Candidate	OG	STAD
ZBTB7B	Candidate	OG	CESC
FAM78B	Candidate	OG	SKCM
CALCR	Candidate	OG	GBM
GATAD1	Candidate	OG	GBM
AKT2	Canonical	OG	OV
MYCL	Canonical	OG	OV
RHEB	Candidate	OG	OV
ABCF2	Candidate	OG	OV
WDR45	Candidate	OG	OV
PES1	Candidate	OG	OV
WNT5B	Candidate	OG	OV
HORMAD1	Candidate	OG	OV
AKAP8	Candidate	OG	OV
EN2	Candidate	OG	OV
TFE3	Canonical	OG	OV
IGF1R	Candidate	OG	OV
MCL1	Candidate	OG	OV
RARRES2	Candidate	OG	OV
TERT	Canonical	OG	OV
WAS	Canonical	OG	OV
KAT6A	Canonical	OG	OV
PDIA4	Candidate	OG	OV
CHPF2	Candidate	OG	OV
GALNTL5	Candidate	OG	OV
WDR86	Candidate	OG	OV
IRF2BP2	Candidate	OG	OV
LRRK1	Candidate	OG	OV
IRAG2	Candidate	OG	OV
CCDC77	Candidate	OG	OV
NCAPG2	Candidate	OG	OV
CCDC120	Candidate	OG	OV
FOXM1	Candidate	OG	OV
MTG2	Candidate	OG	OV
RASSF6	Candidate	OG	OV
RAC1	Canonical	OG	LUAD
PAPOLB	Candidate	OG	LUAD
CCND3	Canonical	OG	LUAD
GNA12	Candidate	OG	LUAD
FOXA2	Candidate	OG	LUAD
LFNG	Candidate	OG	LUAD
MCL1	Candidate	OG	LUAD
SKP2	Candidate	OG	LUAD
TFEB	Canonical	OG	LUAD
RAPGEF5	Candidate	OG	LUAD
SETDB1	Canonical	OG	LUAD
MALSU1	Candidate	OG	LUAD
MACC1	Canonical	OG	LUAD
TNRC18	Candidate	OG	LUAD
UNCX	Candidate	OG	LUAD
SP8	Candidate	OG	LUAD
FGF19	Candidate	OG	LUAD
DNAAF5	Candidate	OG	LUAD
C7orf31	Candidate	OG	LUAD
MAGEA1	Candidate	OG	LUSC
MRPS21	Candidate	OG	LUSC
BRCC3	Candidate	OG	LUSC
HORMAD1	Candidate	OG	LUSC
S100A7A	Candidate	OG	LUSC
ARHGAP4	Candidate	OG	LUSC
CTSS	Candidate	OG	LUSC
MCL1	Candidate	OG	LUSC
PDCD6	Candidate	OG	LUSC
PRKAB2	Candidate	OG	LUSC
YEATS4	Candidate	OG	LUSC
SLC10A3	Candidate	OG	LUSC
ATP5MPL	Candidate	OG	LUSC
PPM1F	Candidate	OG	LUSC
ZNF687	Candidate	OG	LUSC
CCDC107	Candidate	OG	LUSC
VMA21	Candidate	OG	LUSC
GAB3	Candidate	OG	LUSC
IL22	Candidate	OG	LUSC
MTCP1	Canonical	OG	LUSC
NUDT14	Candidate	OG	LUSC
CCDC77	Candidate	OG	LUSC
ATP6AP1	Candidate	OG	LUSC
TXNIP	Candidate	OG	LUSC
GATAD1	Candidate	OG	LUSC
TEX22	Candidate	OG	LUSC
RINL	Candidate	OG	LUSC
MSN	Candidate	OG	PRAD
ELOC	Candidate	OG	PRAD
BAG4	Candidate	OG	PRAD
WWP1	Candidate	OG	PRAD
LAPTM4B	Candidate	OG	PRAD
DCAF4L2	Candidate	OG	PRAD
ADRB3	Candidate	OG	PRAD
TACC1	Candidate	OG	PRAD
MYBL1	Candidate	OG	PRAD
PEX2	Candidate	OG	PRAD
MTMR8	Candidate	OG	PRAD
VXN	Candidate	OG	PRAD
NCOA2	Canonical	OG	PRAD
AZIN1	Candidate	OG	PRAD
SLC7A13	Candidate	OG	PRAD
GRHL2	Candidate	OG	PRAD
OSR2	Candidate	OG	PRAD
MTERF3	Candidate	OG	PRAD
VCPIP1	Candidate	OG	PRAD
RMDN1	Candidate	OG	PRAD
PTDSS1	Candidate	OG	PRAD
RRS1	Candidate	OG	PRAD
CPQ	Candidate	OG	PRAD
SNX16	Candidate	OG	PRAD
VIRMA	Candidate	OG	PRAD
ZC4H2	Candidate	OG	PRAD
PAG1	Candidate	OG	PRAD
TP53INP1	Candidate	OG	PRAD
MYL12A	Candidate	OG	UCEC
OR10H2	Candidate	OG	UCEC
MCL1	Candidate	OG	UCEC
FBXO28	Candidate	OG	UCEC
EXOC8	Candidate	OG	UCEC
PES1	Candidate	OG	BLCA
MRPL36	Candidate	OG	BLCA
GPAT4	Candidate	OG	BLCA
DUXA	Candidate	OG	BLCA
BCL6	Canonical	OG	BLCA
CCND3	Canonical	OG	BLCA
DDX5	Canonical	OG	BLCA
ELF5	Candidate	OG	BLCA
MCL1	Candidate	OG	BLCA
MUC4	Candidate	OG	BLCA
PEG3	Candidate	OG	BLCA
SMG8	Candidate	OG	BLCA
RPL28	Candidate	OG	BLCA
SNTB2	Candidate	OG	BLCA
TERT	Canonical	OG	BLCA
SEC61G	Candidate	OG	BLCA
YEATS4	Candidate	OG	BLCA
RASSF8	Candidate	OG	BLCA
INPP5J	Candidate	OG	BLCA
USP29	Candidate	OG	BLCA
LIMD2	Candidate	OG	BLCA
RNF185	Candidate	OG	BLCA
ZSCAN4	Candidate	OG	BLCA
TNFSF10	Candidate	OG	BLCA
SLC7A6OS	Candidate	OG	BLCA
CDC37L1	Candidate	OG	BLCA
PDCD1LG2	Canonical	OG	BLCA
CCND2	Canonical	OG	TGCT
KCNA6	Candidate	OG	TGCT
PRB4	Candidate	OG	TGCT
RAC1	Canonical	OG	TGCT
YBX3	Candidate	OG	TGCT
EIF2AK1	Candidate	OG	TGCT
WNT5B	Candidate	OG	TGCT
TAS2R46	Candidate	OG	TGCT
ACSM4	Candidate	OG	TGCT
PRB2	Candidate	OG	TGCT
CHD4	Canonical	OG	TGCT
MECOM	Canonical	OG	TGCT
LYN	Candidate	OG	TGCT
MAGI2	Candidate	OG	TGCT
NCAPD2	Candidate	OG	TGCT
PLAG1	Canonical	OG	TGCT
SOX5	Candidate	OG	TGCT
YEATS4	Candidate	OG	TGCT
ZDHHC4	Candidate	OG	TGCT
RASSF8	Candidate	OG	TGCT
CRACD	Candidate	OG	TGCT
A2ML1	Candidate	OG	TGCT
RNF216	Candidate	OG	TGCT
PZP	Candidate	OG	TGCT
ZNF384	Candidate	OG	TGCT
CD163L1	Candidate	OG	TGCT
COL28A1	Candidate	OG	TGCT
IRAG2	Candidate	OG	TGCT
C2CD5	Candidate	OG	TGCT
CCDC77	Candidate	OG	TGCT
TGS1	Candidate	OG	TGCT
TMEM165	Candidate	OG	TGCT
STYK1	Candidate	OG	TGCT
MIOS	Candidate	OG	TGCT
FCGR3A	Candidate	OG	OAC
MAGEA6	Candidate	OG	OAC
CCNQ	Candidate	OG	OAC
AKAP9	Candidate	OG	OAC
CCND1	Canonical	OG	OAC
CALCR	Candidate	OG	OAC
CDK6	Canonical	OG	OAC
GATA4	Candidate	OG	OAC
B4GALT3	Candidate	OG	OAC
TLR7	Candidate	OG	OAC
MRPL21	Candidate	OG	OAC
LBP	Candidate	OG	OAC
IRAG2	Candidate	OG	OAC
FGF19	Candidate	OG	OAC
GATAD1	Candidate	OG	OAC
FAM167A	Candidate	OG	OAC
HEPACAM2	Candidate	OG	OAC
CCND2	Canonical	OG	PAAD
MAGEA1	Candidate	OG	PAAD
MAGEA6	Candidate	OG	PAAD
FAM50A	Candidate	OG	PAAD
MAGEC2	Candidate	OG	PAAD
BRCC3	Candidate	OG	PAAD
WNT5B	Candidate	OG	PAAD
CCNQ	Candidate	OG	PAAD
ABCD1	Candidate	OG	PAAD
ARHGAP4	Candidate	OG	PAAD
DLG3	Candidate	OG	PAAD
DUSP9	Candidate	OG	PAAD
KDM5A	Canonical	OG	PAAD
SLC10A3	Candidate	OG	PAAD
MAGEC1	Candidate	OG	PAAD
WNK1	Candidate	OG	PAAD
VMA21	Candidate	OG	PAAD
GAB3	Candidate	OG	PAAD
IL2RG	Candidate	OG	PAAD
MTCP1	Canonical	OG	PAAD
CCDC77	Candidate	OG	PAAD
F8	Candidate	OG	PAAD
FOXM1	Candidate	OG	PAAD
VEZF1	Candidate	OG	KIRP
COIL	Candidate	OG	KIRP
RNFT1	Candidate	OG	KIRP
SMG8	Candidate	OG	KIRP
SRSF1	Candidate	OG	KIRP
TEX14	Candidate	OG	KIRP
DGKE	Candidate	OG	KIRP
LIMD2	Candidate	OG	KIRP
STRADA	Candidate	OG	KIRP
PPM1D	Canonical	OG	KIRP
IPO5	Candidate	OG	LIHC
MAGEA1	Candidate	OG	LIHC
MAGEA6	Candidate	OG	LIHC
NDUFB9	Candidate	OG	LIHC
TFDP1	Candidate	OG	LIHC
FAM50A	Candidate	OG	LIHC
CCNQ	Candidate	OG	LIHC
OR2W3	Candidate	OG	LIHC
ABCD1	Candidate	OG	LIHC
ARHGAP4	Candidate	OG	LIHC
DUSP9	Candidate	OG	LIHC
HNRNPU	Candidate	OG	LIHC
IRS2	Candidate	OG	LIHC
ING1	Candidate	OG	LIHC
KCNK1	Candidate	OG	LIHC
MYC	Canonical	OG	LIHC
MBNL2	Candidate	OG	LIHC
SLC15A1	Candidate	OG	LIHC
SNTB1	Candidate	OG	LIHC
TRIM58	Candidate	OG	LIHC
SLC10A3	Candidate	OG	LIHC
RIPK1	Candidate	OG	LIHC
CDYL	Candidate	OG	LIHC
URB2	Candidate	OG	LIHC
HEATR1	Candidate	OG	LIHC
IRF2BP2	Candidate	OG	LIHC
C1orf100	Candidate	OG	LIHC
ZNF572	Candidate	OG	LIHC
MAP3K21	Candidate	OG	LIHC
EXOC8	Candidate	OG	LIHC
CCDC168	Candidate	OG	LIHC
UBAC2	Candidate	OG	LIHC
PROZ	Candidate	OG	LIHC
TBC1D7	Candidate	OG	LIHC
FGF19	Candidate	OG	LIHC
KMO	Candidate	OG	LIHC
SNRNP48	Candidate	OG	LIHC
PSMG4	Candidate	OG	LIHC
DERL1	Candidate	OG	LIHC
NSMCE2	Candidate	OG	LIHC
HNRNPL	Candidate	OG	CESC
MAGEA1	Candidate	OG	CESC
PSMD8	Candidate	OG	CESC
RPS27	Candidate	OG	CESC
PRPF3	Candidate	OG	CESC
MRPS21	Candidate	OG	CESC
CCNQ	Candidate	OG	CESC
ABCF1	Candidate	OG	CESC
CALR	Canonical	OG	CESC
CTSS	Candidate	OG	CESC
IDH2	Canonical	OG	CESC
MCL1	Candidate	OG	CESC
PCSK6	Candidate	OG	CESC
PDCD6	Candidate	OG	CESC
TERT	Canonical	OG	CESC
SLC10A3	Candidate	OG	CESC
ZNF687	Candidate	OG	CESC
SHKBP1	Candidate	OG	CESC
LRRK1	Candidate	OG	CESC
GAB3	Candidate	OG	CESC
FAM126B	Candidate	OG	CESC
TDRD10	Candidate	OG	CESC
ADAMTS17	Candidate	OG	CESC
MTCP1	Canonical	OG	CESC
FGF19	Candidate	OG	CESC
S100A1	Candidate	OG	CESC
WDR93	Candidate	OG	CESC
PDCD1LG2	Canonical	OG	CESC
CERS3	Candidate	OG	CESC
RINL	Candidate	OG	CESC
EIF1AX	Canonical	OG	SARC
RPS6KA3	Candidate	OG	SARC
RPS27	Candidate	OG	SARC
SSX1	Canonical	OG	SARC
SSX2	Canonical	OG	SARC
AURKA	Candidate	OG	SARC
ELOC	Candidate	OG	SARC
TMSB4X	Candidate	OG	SARC
USP9X	Candidate	OG	SARC
OFD1	Candidate	OG	SARC
BAG4	Candidate	OG	SARC
WDR45	Candidate	OG	SARC
NUDT11	Candidate	OG	SARC
ASB9	Candidate	OG	SARC
S100A7A	Candidate	OG	SARC
PDGFRA	Canonical	OG	SARC
ARAF	Canonical	OG	SARC
BMP7	Candidate	OG	SARC
CCND3	Canonical	OG	SARC
DMD	Candidate	OG	SARC
TACC1	Candidate	OG	SARC
TFE3	Canonical	OG	SARC
TCHH	Candidate	OG	SARC
FGFR1	Canonical	OG	SARC
GNAS	Canonical	OG	SARC
IGF1R	Candidate	OG	SARC
LLGL1	Candidate	OG	SARC
LYN	Candidate	OG	SARC
PCSK6	Candidate	OG	SARC
PLAG1	Canonical	OG	SARC
PEX2	Candidate	OG	SARC
RPGR	Candidate	OG	SARC
TERT	Canonical	OG	SARC
ARHGEF18	Candidate	OG	SARC
TRPS1	Candidate	OG	SARC
WAS	Canonical	OG	SARC
ZNF217	Candidate	OG	SARC
TFEB	Canonical	OG	SARC
SRPX	Candidate	OG	SARC
FRMPD4	Candidate	OG	SARC
SETDB1	Canonical	OG	SARC
NSD3	Canonical	OG	SARC
TSPYL2	Candidate	OG	SARC
ZNF687	Candidate	OG	SARC
TLR7	Candidate	OG	SARC
ATXN3L	Candidate	OG	SARC
FOXR2	Candidate	OG	SARC
CREB3L4	Candidate	OG	SARC
TAB3	Candidate	OG	SARC
TCF7L1	Candidate	OG	SARC
FAAH2	Candidate	OG	SARC
PRRG1	Candidate	OG	SARC
FLII	Candidate	OG	SARC
CCDC120	Candidate	OG	SARC
TGS1	Candidate	OG	SARC
SNX16	Candidate	OG	SARC
RTF2	Candidate	OG	SARC
RS1	Candidate	OG	SARC
CHMP2B	Candidate	OG	SARC
PAG1	Candidate	OG	SARC
ACTG1	Candidate	OG	BRCA
AKT2	Canonical	OG	BRCA
NEK2	Candidate	OG	BRCA
AURKA	Candidate	OG	BRCA
MRPL36	Candidate	OG	BRCA
OR2W3	Candidate	OG	BRCA
DUXA	Candidate	OG	BRCA
CCND3	Canonical	OG	BRCA
CCNE1	Canonical	OG	BRCA
CTSS	Candidate	OG	BRCA
NCOA3	Candidate	OG	BRCA
IRS2	Candidate	OG	BRCA
MCL1	Candidate	OG	BRCA
PDCD6	Candidate	OG	BRCA
KDM5A	Canonical	OG	BRCA
YEATS4	Candidate	OG	BRCA
U2AF2	Candidate	OG	BRCA
USP29	Candidate	OG	BRCA
ZIM2	Candidate	OG	BRCA
FIZ1	Candidate	OG	BRCA
ZNF471	Candidate	OG	BRCA
C1orf100	Candidate	OG	BRCA
OSR2	Candidate	OG	BRCA
IL22	Candidate	OG	BRCA
TBC1D7	Candidate	OG	BRCA
CCDC77	Candidate	OG	BRCA
TMEM199	Candidate	OG	BRCA
CLEC19A	Candidate	OG	BRCA
ZCCHC24	Candidate	OG	BRCA
ANKRD16	Candidate	OG	BRCA
CCND2	Canonical	OG	COAD-MSS
NEK2	Candidate	OG	COAD-MSS
SRC	Canonical	OG	COAD-MSS
BAG4	Candidate	OG	COAD-MSS
MAGEC2	Candidate	OG	COAD-MSS
STK26	Candidate	OG	COAD-MSS
GPAT4	Candidate	OG	COAD-MSS
IKBKB	Canonical	OG	COAD-MSS
MYBL2	Candidate	OG	COAD-MSS
RBM12	Candidate	OG	COAD-MSS
CCDC168	Candidate	OG	COAD-MSS
IL13RA1	Candidate	OG	COAD-MSS
LBP	Candidate	OG	COAD-MSS
BLCAP	Candidate	OG	COAD-MSS
FOXM1	Candidate	OG	COAD-MSS
DNAAF5	Candidate	OG	COAD-MSS
GINS1	Candidate	OG	COAD-MSS
MAGEA6	Candidate	OG	STAD
RAC1	Canonical	OG	STAD
FAM50A	Candidate	OG	STAD
MRPS21	Candidate	OG	STAD
BRCC3	Candidate	OG	STAD
CCNQ	Candidate	OG	STAD
ARHGAP4	Candidate	OG	STAD
SLC6A3	Candidate	OG	STAD
GNA12	Candidate	OG	STAD
MCL1	Candidate	OG	STAD
PDCD6	Candidate	OG	STAD
CARD6	Candidate	OG	STAD
EPC1	Candidate	OG	STAD
FOXK1	Candidate	OG	STAD
UNCX	Candidate	OG	STAD
OSMR	Candidate	OG	STAD
MTCP1	Canonical	OG	STAD
GATAD1	Candidate	OG	STAD
NDUFB9	Candidate	OG	SKCM
PRKX	Candidate	OG	SKCM
RPS27	Candidate	OG	SKCM
H2AC20	Candidate	OG	SKCM
CD83	Candidate	OG	SKCM
RBM8A	Candidate	OG	SKCM
EIF2AK1	Candidate	OG	SKCM
MRPS21	Candidate	OG	SKCM
PAPOLB	Candidate	OG	SKCM
PVRIG	Candidate	OG	SKCM
OR2A42	Candidate	OG	SKCM
MCL1	Candidate	OG	SKCM
TFAP2A	Candidate	OG	SKCM
VXN	Candidate	OG	SKCM
ZNF687	Candidate	OG	SKCM
ZNF572	Candidate	OG	SKCM
MROH1	Candidate	OG	SKCM
UNCX	Candidate	OG	SKCM
TDRD10	Candidate	OG	SKCM
MAFA	Candidate	OG	SKCM
S100A1	Candidate	OG	SKCM
WDR93	Candidate	OG	SKCM
CPEB1	Candidate	OG	SKCM
VAMP4	Candidate	OG	SKCM
LY6K	Candidate	OG	SKCM
SLURP1	Candidate	OG	SKCM
MRPS14	Candidate	OG	SKCM
PSMG4	Candidate	OG	SKCM
DERL1	Candidate	OG	SKCM
CCND1	Canonical	OG	CHOL
MAGEA1	Candidate	OG	KIRC
MAGEA6	Candidate	OG	KIRC
UBE2A	Candidate	OG	KIRC
ATP6V0E1	Candidate	OG	KIRC
FAM50A	Candidate	OG	KIRC
MAGEC2	Candidate	OG	KIRC
RBMX2	Candidate	OG	KIRC
STK26	Candidate	OG	KIRC
CCNQ	Candidate	OG	KIRC
RAB40A	Candidate	OG	KIRC
FAM133A	Candidate	OG	KIRC
AGTR2	Candidate	OG	KIRC
ABCD1	Candidate	OG	KIRC
ARHGAP4	Candidate	OG	KIRC
DIAPH2	Candidate	OG	KIRC
DUSP9	Candidate	OG	KIRC
OCRL	Candidate	OG	KIRC
SLC10A3	Candidate	OG	KIRC
CUL4B	Candidate	OG	KIRC
GPR50	Candidate	OG	KIRC
MAGEC1	Candidate	OG	KIRC
ADGRG4	Candidate	OG	KIRC
PLXNA3	Candidate	OG	KIRC
LONRF3	Candidate	OG	KIRC
VMA21	Candidate	OG	KIRC
INTS6L	Candidate	OG	KIRC
GAB3	Candidate	OG	KIRC
RBMXL3	Candidate	OG	KIRC
IL13RA1	Candidate	OG	KIRC
MTCP1	Canonical	OG	KIRC
ATP6AP1	Candidate	OG	KIRC
F8	Candidate	OG	KIRC
KRAS	Canonical	OG	HNSC
MAGEA1	Candidate	OG	HNSC
MAGEA6	Candidate	OG	HNSC
PRB4	Candidate	OG	HNSC
ZNF131	Candidate	OG	HNSC
FAM50A	Candidate	OG	HNSC
BAG4	Candidate	OG	HNSC
MYL12A	Candidate	OG	HNSC
MAGEC2	Candidate	OG	HNSC
BRCC3	Candidate	OG	HNSC
CCNQ	Candidate	OG	HNSC
H3-5	Candidate	OG	HNSC
DUSP9	Candidate	OG	HNSC
ELF5	Candidate	OG	HNSC
PDCD6	Candidate	OG	HNSC
YEATS4	Candidate	OG	HNSC
SLC10A3	Candidate	OG	HNSC
MAGEC1	Candidate	OG	HNSC
MAFA	Candidate	OG	HNSC
FAAH2	Candidate	OG	HNSC
OSMR	Candidate	OG	HNSC
MTCP1	Canonical	OG	HNSC
CCDC77	Candidate	OG	HNSC
PDCD1LG2	Canonical	OG	HNSC
TMEM243	Candidate	OG	HNSC
STYK1	Candidate	OG	HNSC
EIF1AX	Canonical	OG	READ
MAGEA1	Candidate	OG	READ
MAGEA6	Candidate	OG	READ
PRKX	Candidate	OG	READ
RPS6KA3	Candidate	OG	READ
SRC	Canonical	OG	READ
TMSB4X	Candidate	OG	READ
FAM50A	Candidate	OG	READ
RBM39	Candidate	OG	READ
MAGEC2	Candidate	OG	READ
STK26	Candidate	OG	READ
CCNQ	Candidate	OG	READ
ASB9	Candidate	OG	READ
ABCD1	Candidate	OG	READ
ARHGAP4	Candidate	OG	READ
DUSP9	Candidate	OG	READ
FMR1	Candidate	OG	READ
MYBL2	Candidate	OG	READ
SLC10A3	Candidate	OG	READ
GPR50	Candidate	OG	READ
MAGEC1	Candidate	OG	READ
RPRD1B	Candidate	OG	READ
ADGRG4	Candidate	OG	READ
TLR7	Candidate	OG	READ
ATXN3L	Candidate	OG	READ
VMA21	Candidate	OG	READ
INTS6L	Candidate	OG	READ
GAB3	Candidate	OG	READ
PABPC1L	Candidate	OG	READ
IL13RA1	Candidate	OG	READ
LBP	Candidate	OG	READ
MTCP1	Canonical	OG	READ
ATP6AP1	Candidate	OG	READ
BLCAP	Candidate	OG	READ
HM13	Candidate	OG	READ
MTG2	Candidate	OG	READ
TPX2	Candidate	OG	READ
RS1	Candidate	OG	READ
DEFB115	Candidate	OG	READ
AKR1C2	Candidate	OG	LGG
NDUFB9	Candidate	OG	LGG
RHEB	Candidate	OG	LGG
TCAF1	Candidate	OG	LGG
ABCF2	Candidate	OG	LGG
MKRN1	Candidate	OG	LGG
MRPS33	Candidate	OG	LGG
OR2A42	Candidate	OG	LGG
OR2A2	Candidate	OG	LGG
CALD1	Candidate	OG	LGG
EZH2	Canonical	OG	LGG
DGKI	Candidate	OG	LGG
MDM4	Canonical	OG	LGG
MYC	Canonical	OG	LGG
NDUFB2	Candidate	OG	LGG
RARRES2	Candidate	OG	LGG
SNTB1	Candidate	OG	LGG
SSBP1	Candidate	OG	LGG
TRPS1	Candidate	OG	LGG
ZHX2	Candidate	OG	LGG
CREB3L2	Canonical	OG	LGG
GALNTL5	Candidate	OG	LGG
LUC7L2	Candidate	OG	LGG
WDR86	Candidate	OG	LGG
FBXO32	Candidate	OG	LGG
ZNF572	Candidate	OG	LGG
KEL	Candidate	OG	LGG
ZC3HC1	Candidate	OG	LGG
NCAPG2	Candidate	OG	LGG
GSDMC	Candidate	OG	LGG
DERL1	Candidate	OG	LGG
NSMCE2	Candidate	OG	LGG
KRAS	Canonical	OG	OSCC
MAGEA1	Candidate	OG	OSCC
CCNQ	Candidate	OG	OSCC
KRTAP5-11	Candidate	OG	OSCC
CCND1	Canonical	OG	OSCC
CALCR	Candidate	OG	OSCC
CDK6	Canonical	OG	OSCC
DBI	Candidate	OG	OSCC
EGFR	Canonical	OG	OSCC
FOXA1	Canonical	OG	OSCC
INPPL1	Candidate	OG	OSCC
NFKBIA	Candidate	OG	OSCC
NUMA1	Candidate	OG	OSCC
PDCD6	Candidate	OG	OSCC
SPTBN2	Candidate	OG	OSCC
PAAF1	Candidate	OG	OSCC
KDM2A	Candidate	OG	OSCC
C2CD3	Candidate	OG	OSCC
PELI3	Candidate	OG	OSCC
MRPL21	Candidate	OG	OSCC
IRAG2	Candidate	OG	OSCC
FGF19	Candidate	OG	OSCC
CARNS1	Candidate	OG	OSCC
SLC29A2	Candidate	OG	OSCC
SSH3	Candidate	OG	OSCC
GATAD1	Candidate	OG	OSCC
HEPACAM2	Candidate	OG	OSCC
LYPLA1	Candidate	OG	UCS
LYN	Candidate	OG	UCS
OPRK1	Candidate	OG	UCS
RIT1	Canonical	OG	UCS
RB1CC1	Candidate	OG	UCS
TGS1	Candidate	OG	UCS
OR10H2	Candidate	OG	ACC
AKAP8	Candidate	OG	ACC
NDUFB9	Candidate	OG	UVM
PRPF4B	Candidate	OG	UVM
CD83	Candidate	OG	UVM
CAP2	Candidate	OG	UVM
RANBP9	Candidate	OG	UVM
EEF1D	Candidate	OG	UVM
HIVEP1	Candidate	OG	UVM
HSF1	Candidate	OG	UVM
MYC	Canonical	OG	UVM
PLEC	Candidate	OG	UVM
PTK2	Candidate	OG	UVM
RREB1	Candidate	OG	UVM
SNTB1	Candidate	OG	UVM
TFAP2A	Candidate	OG	UVM
TRPS1	Candidate	OG	UVM
RIPK1	Candidate	OG	UVM
ATAD2	Candidate	OG	UVM
CDYL	Candidate	OG	UVM
ZHX2	Candidate	OG	UVM
FBXO32	Candidate	OG	UVM
ZNF572	Candidate	OG	UVM
KIF13A	Candidate	OG	UVM
MROH1	Candidate	OG	UVM
COL22A1	Candidate	OG	UVM
MAFA	Candidate	OG	UVM
TBC1D7	Candidate	OG	UVM
KDM1B	Candidate	OG	UVM
GSDMC	Candidate	OG	UVM
LY6K	Candidate	OG	UVM
SNRNP48	Candidate	OG	UVM
SLURP1	Candidate	OG	UVM
PSMG4	Candidate	OG	UVM
DERL1	Candidate	OG	UVM
NSMCE2	Candidate	OG	UVM
ZNRF3	Canonical	TSG	ACC
MEN1	Canonical	TSG	ACC
ATM	Canonical	TSG	BLCA
USP28	Candidate	TSG	BLCA
KMT2D	Canonical	TSG	BLCA
SYNE2	Candidate	TSG	BLCA
ARID1A	Canonical	TSG	BLCA
FAT4	Canonical	TSG	BLCA
FAT1	Canonical	TSG	BLCA
ARID1B	Canonical	TSG	BLCA
KMT2C	Canonical	TSG	BLCA
CHD5	Candidate	TSG	BLCA
KCNQ5	Candidate	TSG	BLCA
KDM6A	Canonical	TSG	BLCA
SPTAN1	Candidate	TSG	BLCA
RXRA	Candidate	TSG	BLCA
KANSL1	Candidate	TSG	BLCA
EP300	Canonical	TSG	BLCA
STAG2	Canonical	TSG	BLCA
ZFP36L1	Candidate	TSG	BLCA
ASXL1	Canonical	TSG	BLCA
LATS1	Canonical	TSG	BLCA
EP400	Candidate	TSG	BLCA
NF1	Canonical	TSG	BLCA
LRP1B	Canonical	TSG	BLCA
IKZF2	Candidate	TSG	BLCA
FBXW7	Canonical	TSG	BLCA
CDKN2A	Canonical	TSG	BLCA
ANK2	Candidate	TSG	BLCA
MYOM2	Candidate	TSG	BLCA
NCOR1	Canonical	TSG	BLCA
ASXL2	Canonical	TSG	BLCA
ASCC3	Candidate	TSG	BLCA
ZFHX3	Canonical	TSG	BLCA
REV3L	Candidate	TSG	BLCA
TSC1	Canonical	TSG	BLCA
RB1	Canonical	TSG	BLCA
CREBBP	Canonical	TSG	BLCA
PTPRD	Canonical	TSG	BLCA
CUBN	Candidate	TSG	BLCA
ESPL1	Candidate	TSG	BLCA
COL12A1	Candidate	TSG	BLCA
ANK3	Candidate	TSG	BLCA
ELF3	Canonical	TSG	BLCA
ZNF292	Candidate	TSG	BLCA
PTEN	Canonical	TSG	BLCA
ERCC2	Canonical	TSG	BLCA
SYNE1	Candidate	TSG	BLCA
COL6A3	Candidate	TSG	BLCA
RBM10	Canonical	TSG	BLCA
FOXQ1	Candidate	TSG	BLCA
SPHKAP	Candidate	TSG	BLCA
CSMD3	Candidate	TSG	BLCA
POLE	Canonical	TSG	BLCA
HERC2	Candidate	TSG	BLCA
PARD3	Candidate	TSG	BLCA
ADAM29	Candidate	TSG	BLCA
KALRN	Candidate	TSG	BLCA
THBS2	Candidate	TSG	BLCA
MBD1	Candidate	TSG	BLCA
USH2A	Candidate	TSG	BLCA
MAP3K4	Candidate	TSG	BLCA
TGFBR1	Candidate	TSG	BLCA
SMC1A	Canonical	TSG	BLCA
ADGRB3	Candidate	TSG	BLCA
GATA3	Canonical	TSG	BRCA
NCOR1	Canonical	TSG	BRCA
CDH1	Canonical	TSG	BRCA
ARID1A	Canonical	TSG	BRCA
PTEN	Canonical	TSG	BRCA
KMT2C	Canonical	TSG	BRCA
MAP3K1	Canonical	TSG	BRCA
RB1	Canonical	TSG	BRCA
NF1	Canonical	TSG	BRCA
SYNE1	Candidate	TSG	BRCA
SPEN	Canonical	TSG	BRCA
RUNX1	Canonical	TSG	BRCA
PTEN	Canonical	TSG	CESC
CAMTA1	Canonical	TSG	CESC
KMT2C	Canonical	TSG	CESC
STK11	Canonical	TSG	CESC
MAP3K4	Candidate	TSG	CESC
SPEN	Canonical	TSG	CESC
DCHS1	Candidate	TSG	CESC
ARHGAP35	Candidate	TSG	CESC
DSP	Candidate	TSG	CESC
FBXW7	Canonical	TSG	CESC
EP300	Canonical	TSG	CESC
ARID1A	Canonical	TSG	CESC
LRP1B	Canonical	TSG	CESC
CNOT3	Canonical	TSG	CESC
RB1	Canonical	TSG	CESC
TGFBR2	Canonical	TSG	CESC
RBM15	Candidate	TSG	CESC
INO80	Candidate	TSG	CESC
TP53BP1	Candidate	TSG	CESC
SACS	Candidate	TSG	CESC
RNF213	Candidate	TSG	CESC
EPHA2	Candidate	TSG	CESC
CASP8	Canonical	TSG	CESC
USP28	Candidate	TSG	CESC
DMXL2	Candidate	TSG	CESC
KIF1B	Candidate	TSG	CESC
TP73	Candidate	TSG	CESC
GRM8	Candidate	TSG	CESC
COL11A1	Candidate	TSG	CESC
ARID1B	Canonical	TSG	CESC
COL6A3	Candidate	TSG	CESC
KDM6A	Canonical	TSG	CESC
PLXNB2	Candidate	TSG	CESC
CDKN2A	Canonical	TSG	CHOL
BAP1	Canonical	TSG	CHOL
PBRM1	Canonical	TSG	CHOL
APC	Canonical	TSG	COAD-MSS
HMCN1	Candidate	TSG	COAD-MSS
COL5A1	Candidate	TSG	COAD-MSS
CHL1	Candidate	TSG	COAD-MSS
FBXW7	Canonical	TSG	COAD-MSS
ZFP36L2	Candidate	TSG	COAD-MSS
AMER1	Canonical	TSG	COAD-MSS
SCN3A	Candidate	TSG	COAD-MSS
SMAD3	Canonical	TSG	COAD-MSS
ATM	Canonical	TSG	COAD-MSS
LRP1B	Canonical	TSG	COAD-MSS
COL11A1	Candidate	TSG	COAD-MSS
SCN9A	Candidate	TSG	COAD-MSS
RB1	Canonical	TSG	COAD-MSS
SMAD4	Canonical	TSG	COAD-MSS
ABLIM2	Candidate	TSG	COAD-MSS
FAT4	Canonical	TSG	COAD-MSS
SYNE1	Candidate	TSG	COAD-MSS
ADGRV1	Candidate	TSG	COAD-MSS
SOX9	Canonical	TSG	COAD-MSS
HYDIN	Candidate	TSG	COAD-MSS
MYO18B	Candidate	TSG	COAD-MSS
NEB	Candidate	TSG	COAD-MSS
SYNE2	Candidate	TSG	COAD-MSS
ACVR2A	Canonical	TSG	COAD-MSS
NCAM2	Candidate	TSG	COAD-MSS
DNAH9	Candidate	TSG	COAD-MSS
DCLK1	Candidate	TSG	COAD-MSS
PCDH17	Candidate	TSG	COAD-MSS
CNTNAP2	Candidate	TSG	COAD-MSS
FREM2	Candidate	TSG	COAD-MSS
CSMD3	Candidate	TSG	COAD-MSS
SPART	Candidate	TSG	COAD-MSS
CNTN6	Candidate	TSG	COAD-MSS
ASXL1	Canonical	TSG	COAD-MSS
NRXN3	Candidate	TSG	COAD-MSS
DPYD	Candidate	TSG	COAD-MSS
ATP10A	Candidate	TSG	COAD-MSS
PTEN	Canonical	TSG	COAD-MSS
XIRP2	Candidate	TSG	COAD-MSS
MYOM2	Candidate	TSG	COAD-MSS
AXIN2	Canonical	TSG	COAD-MSS
SMAD2	Canonical	TSG	COAD-MSS
LRRC7	Candidate	TSG	COAD-MSS
PCDH9	Candidate	TSG	COAD-MSS
ARID1A	Canonical	TSG	COAD-MSS
ABCA13	Candidate	TSG	COAD-MSS
SACS	Candidate	TSG	COAD-MSS
MUC16	Candidate	TSG	COAD-MSS
CDH1	Canonical	TSG	COAD-MSI
RNF43	Canonical	TSG	COAD-MSI
ARID1A	Canonical	TSG	COAD-MSI
ACVR2A	Canonical	TSG	COAD-MSI
APC	Canonical	TSG	COAD-MSI
KCNB2	Candidate	TSG	COAD-MSS
ZC3H13	Candidate	TSG	COAD-MSS
EML5	Candidate	TSG	COAD-MSS
MGA	Candidate	TSG	COAD-MSS
HERC2	Candidate	TSG	COAD-MSS
THSD7B	Candidate	TSG	COAD-MSS
FBLN2	Canonical	TSG	COAD-MSS
ZC3H13	Candidate	TSG	COAD-MSI
KTN1	Candidate	TSG	COAD-MSI
CTCF	Canonical	TSG	COAD-MSI
PAK5	Candidate	TSG	COAD-MSI
MYO18B	Candidate	TSG	COAD-MSI
CNTNAP2	Candidate	TSG	COAD-MSI
PTEN	Canonical	TSG	GBM
ATRX	Canonical	TSG	GBM
PIK3R1	Canonical	TSG	GBM
RB1	Canonical	TSG	GBM
NF1	Canonical	TSG	GBM
SETD2	Canonical	TSG	GBM
ABCB1	Candidate	TSG	GBM
STAG2	Canonical	TSG	GBM
CDKN2A	Canonical	TSG	GBM
CDKN2B	Candidate	TSG	GBM
LRP1B	Canonical	TSG	HNSC
FAT1	Canonical	TSG	HNSC
PTEN	Canonical	TSG	HNSC
KMT2D	Canonical	TSG	HNSC
CDH10	Canonical	TSG	HNSC
SI	Candidate	TSG	HNSC
NOTCH1	Canonical	TSG	HNSC
CDKN2A	Canonical	TSG	HNSC
USH2A	Candidate	TSG	HNSC
SYNE1	Candidate	TSG	HNSC
EPHA2	Candidate	TSG	HNSC
CSMD3	Candidate	TSG	HNSC
NSD1	Candidate	TSG	HNSC
CASP8	Canonical	TSG	HNSC
COL6A3	Candidate	TSG	HNSC
FBXW7	Canonical	TSG	HNSC
KMT2C	Canonical	TSG	HNSC
CNTNAP2	Candidate	TSG	HNSC
NOTCH2	Canonical	TSG	HNSC
CHD8	Candidate	TSG	HNSC
NRXN3	Candidate	TSG	HNSC
ADCY8	Candidate	TSG	HNSC
CUL3	Canonical	TSG	HNSC
RASA1	Candidate	TSG	HNSC
THSD7A	Candidate	TSG	HNSC
GRM8	Candidate	TSG	HNSC
RB1	Canonical	TSG	HNSC
HERC2	Candidate	TSG	HNSC
ZNF804B	Candidate	TSG	HNSC
TGFBR2	Canonical	TSG	HNSC
VHL	Canonical	TSG	KIRC
PTEN	Canonical	TSG	KIRC
SETD2	Canonical	TSG	KIRC
PBRM1	Canonical	TSG	KIRC
ATM	Canonical	TSG	KIRC
BAP1	Canonical	TSG	KIRC
KDM5C	Canonical	TSG	KIRC
CSMD3	Candidate	TSG	KIRC
KMT2C	Canonical	TSG	KIRC
COL11A1	Candidate	TSG	KIRC
ARID1A	Canonical	TSG	KIRC
ARID1A	Canonical	TSG	KIRP
BAP1	Canonical	TSG	KIRP
KIF1B	Candidate	TSG	KIRP
HERC2	Candidate	TSG	KIRP
CUL3	Canonical	TSG	KIRP
PKHD1	Candidate	TSG	KIRP
SETD2	Canonical	TSG	KIRP
PBRM1	Canonical	TSG	KIRP
SMARCB1	Canonical	TSG	KIRP
CNOT1	Candidate	TSG	KIRP
NF2	Canonical	TSG	KIRP
FAT1	Canonical	TSG	KIRP
CDKN2A	Canonical	TSG	KIRP
ATRX	Canonical	TSG	LGG
CDKN2A	Canonical	TSG	LGG
FUBP1	Canonical	TSG	LGG
NOTCH1	Canonical	TSG	LGG
SMARCA4	Canonical	TSG	LGG
CIC	Canonical	TSG	LGG
PTEN	Canonical	TSG	LGG
NF1	Canonical	TSG	LGG
TCF12	Candidate	TSG	LGG
ARID1A	Canonical	TSG	LGG
ARID1A	Canonical	TSG	LIHC
KEAP1	Canonical	TSG	LIHC
BAP1	Canonical	TSG	LIHC
CACNA1B	Candidate	TSG	LIHC
LRP1B	Canonical	TSG	LIHC
ACVR2A	Canonical	TSG	LIHC
AXIN1	Canonical	TSG	LIHC
ARID2	Canonical	TSG	LIHC
SMARCA4	Canonical	TSG	LIHC
COL6A3	Candidate	TSG	LIHC
RB1	Canonical	TSG	LIHC
APOB	Candidate	TSG	LIHC
TSC2	Canonical	TSG	LIHC
PTEN	Canonical	TSG	LIHC
CSMD3	Candidate	TSG	LIHC
HNF1A	Canonical	TSG	LIHC
BRD7	Candidate	TSG	LIHC
CDKN2A	Canonical	TSG	LIHC
COL5A1	Candidate	TSG	LIHC
DIP2C	Candidate	TSG	LUAD
ATM	Canonical	TSG	LUAD
EP400	Candidate	TSG	LUAD
TRPM1	Candidate	TSG	LUAD
GRIK2	Candidate	TSG	LUAD
HERC2	Candidate	TSG	LUAD
LRP1B	Canonical	TSG	LUAD
ALPK1	Candidate	TSG	LUAD
COL12A1	Candidate	TSG	LUAD
KEAP1	Canonical	TSG	LUAD
ANK2	Candidate	TSG	LUAD
PAK5	Candidate	TSG	LUAD
CACNA2D3	Candidate	TSG	LUAD
WDFY3	Candidate	TSG	LUAD
FBN2	Candidate	TSG	LUAD
STK11	Canonical	TSG	LUAD
COL11A1	Candidate	TSG	LUAD
VCAN	Candidate	TSG	LUAD
RBM10	Canonical	TSG	LUAD
FAT1	Canonical	TSG	LUAD
NAV3	Candidate	TSG	LUAD
UBA6	Candidate	TSG	LUAD
LAMA4	Candidate	TSG	LUAD
TTK	Candidate	TSG	LUAD
APC	Canonical	TSG	LUAD
TMEM132D	Candidate	TSG	LUAD
RIMBP2	Candidate	TSG	LUAD
NOTCH2	Canonical	TSG	LUAD
MGA	Candidate	TSG	LUAD
SEMA6D	Candidate	TSG	LUAD
EPHA5	Candidate	TSG	LUAD
MYOM2	Candidate	TSG	LUAD
RB1	Canonical	TSG	LUAD
COL7A1	Candidate	TSG	LUAD
TRHDE	Candidate	TSG	LUAD
NRXN3	Candidate	TSG	LUAD
PTPRT	Canonical	TSG	LUAD
KIF1B	Candidate	TSG	LUAD
OTOGL	Candidate	TSG	LUAD
ARID1A	Canonical	TSG	LUAD
SETD2	Canonical	TSG	LUAD
CDKN2A	Canonical	TSG	LUAD
SMARCA4	Canonical	TSG	LUAD
CACNA1H	Candidate	TSG	LUAD
CHD5	Candidate	TSG	LUAD
SMAD4	Canonical	TSG	LUAD
COL25A1	Candidate	TSG	LUAD
DISP3	Candidate	TSG	LUAD
TPTE	Candidate	TSG	LUAD
CNTN6	Candidate	TSG	LUAD
ATRX	Canonical	TSG	LUAD
PLXNB2	Candidate	TSG	LUAD
ADGRL3	Candidate	TSG	LUAD
PTPRD	Canonical	TSG	LUAD
PLCB4	Candidate	TSG	LUAD
ADGRB3	Candidate	TSG	LUAD
NF1	Canonical	TSG	LUAD
ARHGAP35	Candidate	TSG	LUAD
SLC12A5	Candidate	TSG	LUAD
DST	Candidate	TSG	LUAD
ADGRV1	Candidate	TSG	LUAD
FOLH1	Candidate	TSG	LUAD
ANO4	Candidate	TSG	LUAD
KIF21A	Candidate	TSG	LUAD
ADAMTS3	Candidate	TSG	LUAD
LRRIQ1	Candidate	TSG	LUAD
OLFM3	Candidate	TSG	LUAD
HSPG2	Candidate	TSG	LUAD
SMAD2	Canonical	TSG	LUAD
CHL1	Candidate	TSG	LUAD
PRDM2	Canonical	TSG	LUAD
NDST4	Candidate	TSG	LUAD
ADAMTS19	Candidate	TSG	LUAD
UNC5C	Candidate	TSG	LUAD
OTUD7A	Candidate	TSG	LUAD
REV3L	Candidate	TSG	LUAD
AMY2B	Candidate	TSG	LUAD
DMXL1	Candidate	TSG	LUAD
TRPC7	Candidate	TSG	LUAD
CAMTA1	Canonical	TSG	LUAD
ARID1B	Canonical	TSG	LUAD
PCDH10	Candidate	TSG	LUAD
GUCY1A2	Candidate	TSG	LUAD
CREBBP	Canonical	TSG	LUSC
CDKN2A	Canonical	TSG	LUSC
TPTE	Candidate	TSG	LUSC
TLR4	Candidate	TSG	LUSC
DIP2C	Candidate	TSG	LUSC
KDM6A	Canonical	TSG	LUSC
APC	Canonical	TSG	LUSC
KMT2D	Canonical	TSG	LUSC
PLXNB2	Candidate	TSG	LUSC
LRP1B	Canonical	TSG	LUSC
SPHKAP	Candidate	TSG	LUSC
COL6A3	Candidate	TSG	LUSC
NOS1	Candidate	TSG	LUSC
ANO4	Candidate	TSG	LUSC
FAT4	Canonical	TSG	LUSC
[truncated: 711 more rows]

## Sheet: Supplementary Table 3
Supplementary table 3. Gene signatures used to compute TIME features
The signature for IS (immune score) was retrieved from [3], for CYS (cytotoxicity) from [4], for ICR (immunologic constant of rejection) from [5], for TIS (tumour inflammation signature) from [6] and for CPI (cancer-promoting inflammation) from [7, 8].
Gene	TIME feature
LCP2	IS
LSP1	IS
FYB	IS
PLEK	IS
HCK	IS
IL10RA	IS
LILRB1	IS
NCKAP1L	IS
LAIR1	IS
NCF2	IS
CYBB	IS
PTPRC	IS
IL7R	IS
LAPTM5	IS
CD53	IS
EVI2B	IS
SLA	IS
ITGB2	IS
GIMAP4	IS
MYO1F	IS
HCLS1	IS
MNDA	IS
IL2RG	IS
CD48	IS
AOAH	IS
CCL5	IS
LTB	IS
GMFG	IS
GIMAP6	IS
GZMK	IS
LST1	IS
GPR65	IS
LILRB2	IS
WIPF1	IS
CD37	IS
BIN2	IS
FCER1G	IS
IKZF1	IS
TYROBP	IS
FGL2	IS
FLI1	IS
IRF8	IS
ARHGAP15	IS
SH2B3	IS
TNFRSF1B	IS
DOCK2	IS
CD2	IS
ARHGEF6	IS
CORO1A	IS
LY96	IS
LYZ	IS
ITGAL	IS
TNFAIP3	IS
RNASE6	IS
TGFB1	IS
PSTPIP1	IS
CST7	IS
RGS1	IS
FGR	IS
SELL	IS
MICAL1	IS
TRAF3IP3	IS
ITGA4	IS
MAFB	IS
ARHGDIB	IS
IL4R	IS
RHOH	IS
HLA-DPA1	IS
NKG7	IS
NCF4	IS
LPXN	IS
ITK	IS
SELPLG	IS
HLA-DPB1	IS
CD3D	IS
CD300A	IS
IL2RB	IS
ADCY7	IS
PTGER4	IS
SRGN	IS
CD247	IS
CCR7	IS
MSN	IS
ALOX5AP	IS
PTGER2	IS
RAC2	IS
GBP2	IS
VAV1	IS
CLEC2B	IS
P2RY14	IS
NFKBIA	IS
S100A9	IS
IFI30	IS
MFSD1	IS
RASSF2	IS
TPP1	IS
RHOG	IS
CLEC4A	IS
GZMB	IS
PVRIG	IS
S100A8	IS
CASP1	IS
BCL2A1	IS
HLA-E	IS
KLRB1	IS
GNLY	IS
RAB27A	IS
IL18RAP	IS
TPST2	IS
EMP3	IS
GMIP	IS
LCK	IS
IL32	IS
PTPRCAP	IS
LGALS9	IS
CCDC69	IS
SAMHD1	IS
TAP1	IS
GBP1	IS
CTSS	IS
GZMH	IS
ADAM8	IS
GLRX	IS
PRF1	IS
CD69	IS
HLA-B	IS
HLA-DMA	IS
CD74	IS
KLRK1	IS
PTPRE	IS
HLA-DRA	IS
VNN2	IS
TCIRG1	IS
RABGAP1L	IS
CSTA	IS
ZAP70	IS
HLA-F	IS
HLA-G	IS
CD52	IS
CD302	IS
CD27	IS
APBA2	CYS
APOL3	CYS
CTSW	CYS
DUSP2	CYS
GNLY	CYS
GZMA	CYS
GZMH	CYS
KLRB1	CYS
KLRD1	CYS
KLRF1	CYS
KLRK1	CYS
NKG7	CYS
RORA	CYS
RUNX3	CYS
SIGIRR	CYS
WHAMMP3	CYS
ZBTB16	CYS
IFNG	ICR
TBX21	ICR
CD8A	ICR
CD8B	ICR
IL12B	ICR
STAT1	ICR
IRF1	ICR
CXCL9	ICR
CXCL10	ICR
CCL5	ICR
GNLY	ICR
PRF1	ICR
GZMA	ICR
GZMB	ICR
GZMH	ICR
CD274	ICR
CTLA4	ICR
FOXP3	ICR
IDO1	ICR
PDCD1	ICR
PSMB10	TIS
HLA-DQA1	TIS
HLA-DRB1	TIS
CMKLR1	TIS
HLA-E	TIS
NKG7	TIS
CD8A	TIS
CCL5	TIS
CXCL9	TIS
CD27	TIS
CXCR6	TIS
IDO1	TIS
STAT1	TIS
TIGIT	TIS
LAG3	TIS
CD274	TIS
PDCD1LG2	TIS
CD276	TIS
IL1A	CPI
IL1B	CPI
IL6	CPI
CSF3	CPI
CXCL1	CPI
CXCL2	CPI
CXCL8	CPI
CCL2	CPI
VEGFA	CPI
PTGS2	CPI

## Sheet: Supplementary Table 4
Supplementary table 4. Predicted TIME drivers using Lasso regularised ordinal regression
For each TIME driver, its type, mode of action, cancer type where it is found as a TIME driver, its TIME features, the regression beta coefficients, number of cancer types where it is a driver and number of cancer types where it is a TIME driver and whether it is a experimentally validated TIME driver are reported. Canonical unclassified defines canonical drivers without a TSG/OG annotation. For …
TIME driver	Driver type	Mode of action	Cancer type	TIME feature	Beta coefficient	Cancer type the gene is a driver (n)	Cancer type the gene is a TIME driver (n)	True positive TIME driver	Alteration frequency in HPV+ HNSC	Alteration frequency in HPV- HNSC	FDR (HPV+ vs HPV- HNSC)	Alteration frequency in HPV- CNA-high HNSC	Alteration frequency in HPV-CNA-low HNSC	FDR (HPV- CNA-high vs HPV- CNA-low)	FDR (HPV- CNA-low vs HPV- CNA-high)
ABCC9	Candidate	TSG	STAD	IS	0.33088	2	1	FALSE	NA	NA	NA	NA	NA	NA	NA
ABCC9	Candidate	TSG	STAD	CYS	0.765362	2	1	FALSE	NA	NA	NA	NA	NA	NA	NA
ABCC9	Candidate	TSG	STAD	ICR	0.511199	2	1	FALSE	NA	NA	NA	NA	NA	NA	NA
ABCC9	Candidate	TSG	STAD	TIS	0.586567	2	1	FALSE	NA	NA	NA	NA	NA	NA	NA
ABCD1	Candidate	OG	LUAD	IS	0.175966	9	2	FALSE	NA	NA	NA	NA	NA	NA	NA
ABCD1	Candidate	OG	LUAD	CPI	0.151854	9	2	FALSE	NA	NA	NA	NA	NA	NA	NA
ABCD1	Candidate	OG	LUSC	ICR	0.0701232	9	2	FALSE	NA	NA	NA	NA	NA	NA	NA
ACTB	Candidate	OG	BLCA	CPI	0.920341	4	1	TRUE	NA	NA	NA	NA	NA	NA	NA
ACVR2A	Canonical	TSG	COAD-MSI	CPI	-1.81825	4	3	FALSE	NA	NA	NA	NA	NA	NA	NA
ACVR2A	Canonical	TSG	COAD-MSS	CYS	1.83254	4	3	FALSE	NA	NA	NA	NA	NA	NA	NA
ACVR2A	Canonical	TSG	COAD-MSS	ICR	1.48401	4	3	FALSE	NA	NA	NA	NA	NA	NA	NA
ACVR2A	Canonical	TSG	STAD	CYS	0.0343265	4	3	FALSE	NA	NA	NA	NA	NA	NA	NA
ACVR2A	Canonical	TSG	STAD	ICR	0.253314	4	3	FALSE	NA	NA	NA	NA	NA	NA	NA
ADAMTS12	Candidate	OG	LUSC	CYS	0.0914182	4	1	FALSE	NA	NA	NA	NA	NA	NA	NA
ADAMTS17	Candidate	OG	CESC	CPI	0.0141455	5	3	FALSE	NA	NA	NA	NA	NA	NA	NA
ADAMTS17	Candidate	OG	LUSC	CPI	-0.420633	5	3	FALSE	NA	NA	NA	NA	NA	NA	NA
ADAMTS17	Candidate	OG	OV	CPI	-0.687465	5	3	FALSE	NA	NA	NA	NA	NA	NA	NA
ADAMTS19	Candidate	TSG	LUSC	CYS	0.427907	2	1	TRUE	NA	NA	NA	NA	NA	NA	NA
ADAMTS19	Candidate	TSG	LUSC	CPI	0.475103	2	1	TRUE	NA	NA	NA	NA	NA	NA	NA
ADGRB3	Candidate	TSG	SKCM	IS	0.16111	4	2	FALSE	NA	NA	NA	NA	NA	NA	NA
ADGRB3	Candidate	TSG	SKCM	ICR	0.126076	4	2	FALSE	NA	NA	NA	NA	NA	NA	NA
ADGRB3	Candidate	TSG	STAD	IS	-0.206352	4	2	FALSE	NA	NA	NA	NA	NA	NA	NA
ADGRB3	Candidate	TSG	STAD	TIS	-0.123369	4	2	FALSE	NA	NA	NA	NA	NA	NA	NA
ADGRL2	Candidate	TSG	STAD	TIS	-0.102278	2	1	FALSE	NA	NA	NA	NA	NA	NA	NA
ADGRL3	Candidate	TSG	LUAD	CPI	-0.105943	1	1	FALSE	NA	NA	NA	NA	NA	NA	NA
AHCTF1	Candidate	OG	SKCM	TIS	0.0244093	4	1	FALSE	NA	NA	NA	NA	NA	NA	NA
AJUBA	Candidate	OG	HNSC	IS	-0.626436	1	1	FALSE	NA	NA	NA	NA	NA	NA	NA
AJUBA	Candidate	OG	HNSC	TIS	-0.586303	1	1	FALSE	NA	NA	NA	NA	NA	NA	NA
AKAP13	Candidate	OG	CESC	CPI	0.484586	2	1	FALSE	NA	NA	NA	NA	NA	NA	NA
AKAP8	Candidate	OG	OV	IS	-0.506948	3	1	FALSE	NA	NA	NA	NA	NA	NA	NA
AKAP8	Candidate	OG	OV	CYS	-0.173595	3	1	FALSE	NA	NA	NA	NA	NA	NA	NA
AKAP8	Candidate	OG	OV	CPI	-0.503671	3	1	FALSE	NA	NA	NA	NA	NA	NA	NA
AKAP9	Candidate	OG	STAD	TIS	-0.119348	5	1	FALSE	NA	NA	NA	NA	NA	NA	NA
AKT1	Canonical	OG	LUSC	ICR	-0.381987	3	1	TRUE	NA	NA	NA	NA	NA	NA	NA
AKT1	Canonical	OG	LUSC	TIS	-0.0890625	3	1	TRUE	NA	NA	NA	NA	NA	NA	NA
AMER1	Canonical	TSG	COAD-MSS	CYS	0.0211272	2	1	FALSE	NA	NA	NA	NA	NA	NA	NA
AMER1	Canonical	TSG	COAD-MSS	ICR	0.202241	2	1	FALSE	NA	NA	NA	NA	NA	NA	NA
ANKRD16	Candidate	OG	BRCA	IS	0.479388	1	1	FALSE	NA	NA	NA	NA	NA	NA	NA
ANKRD16	Candidate	OG	BRCA	CPI	0.262765	1	1	FALSE	NA	NA	NA	NA	NA	NA	NA
ANKRD26	Candidate	TSG	STAD	CYS	0.0540729	1	1	FALSE	NA	NA	NA	NA	NA	NA	NA
ANKRD26	Candidate	TSG	STAD	TIS	0.0453307	1	1	FALSE	NA	NA	NA	NA	NA	NA	NA
ANO4	Candidate	TSG	LUSC	CPI	0.0501829	3	1	FALSE	NA	NA	NA	NA	NA	NA	NA
APC	Canonical	TSG	COAD-MSI	CPI	0.206598	7	4	TRUE	NA	NA	NA	NA	NA	NA	NA
APC	Canonical	TSG	COAD-MSS	CYS	-0.516595	7	4	TRUE	NA	NA	NA	NA	NA	NA	NA
APC	Canonical	TSG	COAD-MSS	ICR	-0.450073	7	4	TRUE	NA	NA	NA	NA	NA	NA	NA
APC	Canonical	TSG	COAD-MSS	CPI	0.134664	7	4	TRUE	NA	NA	NA	NA	NA	NA	NA
APC	Canonical	TSG	READ	IS	-0.687999	7	4	TRUE	NA	NA	NA	NA	NA	NA	NA
APC	Canonical	TSG	READ	ICR	0.983907	7	4	TRUE	NA	NA	NA	NA	NA	NA	NA
APC	Canonical	TSG	STAD	ICR	0.0113613	7	4	TRUE	NA	NA	NA	NA	NA	NA	NA
APOB	Candidate	TSG	LIHC	ICR	-0.128361	4	2	FALSE	NA	NA	NA	NA	NA	NA	NA
APOB	Candidate	TSG	LUSC	CPI	-0.617676	4	2	FALSE	NA	NA	NA	NA	NA	NA	NA
ARAF	Canonical	OG	SARC	IS	0.289545	1	1	FALSE	NA	NA	NA	NA	NA	NA	NA
ARAF	Canonical	OG	SARC	CYS	0.761687	1	1	FALSE	NA	NA	NA	NA	NA	NA	NA
ARAF	Canonical	OG	SARC	TIS	0.446568	1	1	FALSE	NA	NA	NA	NA	NA	NA	NA
ARAF	Canonical	OG	SARC	CPI	0.541076	1	1	FALSE	NA	NA	NA	NA	NA	NA	NA
ARHGAP35	Candidate	TSG	LUSC	CPI	1.15335	6	1	FALSE	NA	NA	NA	NA	NA	NA	NA
ARHGAP4	Candidate	OG	LUSC	ICR	0.157191	8	1	FALSE	NA	NA	NA	NA	NA	NA	NA
ARHGEF18	Candidate	OG	SARC	ICR	0.120798	1	1	FALSE	NA	NA	NA	NA	NA	NA	NA
ARID1A	Canonical	TSG	BLCA	CPI	-0.217507	17	13	TRUE	NA	NA	NA	NA	NA	NA	NA
ARID1A	Canonical	TSG	BRCA	IS	0.16171	17	13	TRUE	NA	NA	NA	NA	NA	NA	NA
ARID1A	Canonical	TSG	BRCA	TIS	0.04625	17	13	TRUE	NA	NA	NA	NA	NA	NA	NA
ARID1A	Canonical	TSG	CESC	CYS	-0.460799	17	13	TRUE	NA	NA	NA	NA	NA	NA	NA
ARID1A	Canonical	TSG	COAD-MSI	CPI	1.04865	17	13	TRUE	NA	NA	NA	NA	NA	NA	NA
ARID1A	Canonical	TSG	COAD-MSS	CYS	0.367661	17	13	TRUE	NA	NA	NA	NA	NA	NA	NA
ARID1A	Canonical	TSG	COAD-MSS	ICR	0.774119	17	13	TRUE	NA	NA	NA	NA	NA	NA	NA
ARID1A	Canonical	TSG	KIRP	ICR	0.785417	17	13	TRUE	NA	NA	NA	NA	NA	NA	NA
ARID1A	Canonical	TSG	LGG	IS	-0.210006	17	13	TRUE	NA	NA	NA	NA	NA	NA	NA
ARID1A	Canonical	TSG	LIHC	CYS	0.335607	17	13	TRUE	NA	NA	NA	NA	NA	NA	NA
ARID1A	Canonical	TSG	LIHC	ICR	0.0889122	17	13	TRUE	NA	NA	NA	NA	NA	NA	NA
ARID1A	Canonical	TSG	LIHC	CPI	0.351037	17	13	TRUE	NA	NA	NA	NA	NA	NA	NA
ARID1A	Canonical	TSG	LUSC	ICR	-0.827751	17	13	TRUE	NA	NA	NA	NA	NA	NA	NA
ARID1A	Canonical	TSG	LUSC	TIS	-0.268779	17	13	TRUE	NA	NA	NA	NA	NA	NA	NA
ARID1A	Canonical	TSG	LUSC	CPI	-0.252599	17	13	TRUE	NA	NA	NA	NA	NA	NA	NA
ARID1A	Canonical	TSG	PAAD	TIS	0.862366	17	13	TRUE	NA	NA	NA	NA	NA	NA	NA
ARID1A	Canonical	TSG	STAD	IS	0.343474	17	13	TRUE	NA	NA	NA	NA	NA	NA	NA
ARID1A	Canonical	TSG	STAD	CYS	0.615933	17	13	TRUE	NA	NA	NA	NA	NA	NA	NA
ARID1A	Canonical	TSG	STAD	ICR	0.606924	17	13	TRUE	NA	NA	NA	NA	NA	NA	NA
ARID1A	Canonical	TSG	STAD	TIS	0.694732	17	13	TRUE	NA	NA	NA	NA	NA	NA	NA
ARID1A	Canonical	TSG	UCEC	IS	0.202374	17	13	TRUE	NA	NA	NA	NA	NA	NA	NA
ARID1A	Canonical	TSG	UCEC	ICR	0.64191	17	13	TRUE	NA	NA	NA	NA	NA	NA	NA
ARID1A	Canonical	TSG	UCEC	CPI	0.0751936	17	13	TRUE	NA	NA	NA	NA	NA	NA	NA
ARID1A	Canonical	TSG	UCS	IS	0.846365	17	13	TRUE	NA	NA	NA	NA	NA	NA	NA
ARID1B	Canonical	TSG	CESC	CYS	-1.0468	4	1	TRUE	NA	NA	NA	NA	NA	NA	NA
ARID2	Canonical	TSG	LIHC	CPI	0.46597	3	2	FALSE	NA	NA	NA	NA	NA	NA	NA
ARID2	Canonical	TSG	STAD	CYS	0.156875	3	2	FALSE	NA	NA	NA	NA	NA	NA	NA
ARID5B	Candidate	TSG	UCEC	CYS	0.186968	1	1	FALSE	NA	NA	NA	NA	NA	NA	NA
ASB9	Candidate	OG	SARC	CPI	0.152309	2	1	FALSE	NA	NA	NA	NA	NA	NA	NA
ASH1L	Candidate	OG	SKCM	TIS	-0.162121	1	1	FALSE	NA	NA	NA	NA	NA	NA	NA
ASXL2	Canonical	TSG	BLCA	CPI	0.143535	2	1	FALSE	NA	NA	NA	NA	NA	NA	NA
ATAD2	Candidate	OG	BRCA	IS	0.0481163	5	1	TRUE	NA	NA	NA	NA	NA	NA	NA
ATAD2	Candidate	OG	BRCA	CPI	0.0926678	5	1	TRUE	NA	NA	NA	NA	NA	NA	NA
ATM	Canonical	TSG	BLCA	CPI	0.281028	8	5	FALSE	NA	NA	NA	NA	NA	NA	NA
ATM	Canonical	TSG	COAD-MSI	CYS	-0.346535	8	5	FALSE	NA	NA	NA	NA	NA	NA	NA
ATM	Canonical	TSG	COAD-MSS	CYS	0.518925	8	5	FALSE	NA	NA	NA	NA	NA	NA	NA
ATM	Canonical	TSG	COAD-MSS	ICR	0.273675	8	5	FALSE	NA	NA	NA	NA	NA	NA	NA
ATM	Canonical	TSG	LUAD	CPI	0.10151	8	5	FALSE	NA	NA	NA	NA	NA	NA	NA
ATM	Canonical	TSG	STAD	CYS	0.411185	8	5	FALSE	NA	NA	NA	NA	NA	NA	NA
ATP10A	Candidate	TSG	LUSC	CPI	0.169852	3	1	FALSE	NA	NA	NA	NA	NA	NA	NA
ATP13A4	Candidate	OG	BLCA	CPI	0.440438	1	1	FALSE	NA	NA	NA	NA	NA	NA	NA
ATP4A	Candidate	OG	STAD	CYS	-0.0569356	1	1	FALSE	NA	NA	NA	NA	NA	NA	NA
ATP4A	Candidate	OG	STAD	TIS	-0.183664	1	1	FALSE	NA	NA	NA	NA	NA	NA	NA
ATP6AP1	Candidate	OG	LIHC	TIS	0.21912	9	3	FALSE	NA	NA	NA	NA	NA	NA	NA
ATP6AP1	Candidate	OG	LUSC	CPI	0.123203	9	3	FALSE	NA	NA	NA	NA	NA	NA	NA
ATP6AP1	Candidate	OG	PAAD	IS	0.235977	9	3	FALSE	NA	NA	NA	NA	NA	NA	NA
ATP6AP1	Candidate	OG	PAAD	CYS	0.646189	9	3	FALSE	NA	NA	NA	NA	NA	NA	NA
ATP6AP1	Candidate	OG	PAAD	TIS	1.56831	9	3	FALSE	NA	NA	NA	NA	NA	NA	NA
ATP8B2	Candidate	OG	CESC	TIS	0.126224	2	1	FALSE	NA	NA	NA	NA	NA	NA	NA
ATRX	Canonical	TSG	GBM	CPI	-0.432654	4	3	FALSE	NA	NA	NA	NA	NA	NA	NA
ATRX	Canonical	TSG	LGG	IS	0.810732	4	3	FALSE	NA	NA	NA	NA	NA	NA	NA
ATRX	Canonical	TSG	LGG	CYS	-0.103829	4	3	FALSE	NA	NA	NA	NA	NA	NA	NA
ATRX	Canonical	TSG	LGG	ICR	-0.157882	4	3	FALSE	NA	NA	NA	NA	NA	NA	NA
ATRX	Canonical	TSG	SARC	IS	0.289267	4	3	FALSE	NA	NA	NA	NA	NA	NA	NA
ATXN3L	Candidate	OG	SARC	CPI	0.252701	2	1	FALSE	NA	NA	NA	NA	NA	NA	NA
AURKA	Candidate	OG	BRCA	CPI	-0.281399	3	1	FALSE	NA	NA	NA	NA	NA	NA	NA
AXIN1	Canonical	TSG	LIHC	CPI	-0.475274	1	1	FALSE	NA	NA	NA	NA	NA	NA	NA
AXIN2	Canonical	TSG	COAD-MSI	IS	0.689752	3	2	FALSE	NA	NA	NA	NA	NA	NA	NA
AXIN2	Canonical	TSG	COAD-MSI	CYS	0.604166	3	2	FALSE	NA	NA	NA	NA	NA	NA	NA
AXIN2	Canonical	TSG	COAD-MSI	CPI	-2.38022	3	2	FALSE	NA	NA	NA	NA	NA	NA	NA
AXIN2	Canonical	TSG	COAD-MSS	CYS	-0.655547	3	2	FALSE	NA	NA	NA	NA	NA	NA	NA
AZIN1	Candidate	OG	LIHC	IS	0.289267	2	1	FALSE	NA	NA	NA	NA	NA	NA	NA
AZIN1	Candidate	OG	LIHC	CYS	0.350573	2	1	FALSE	NA	NA	NA	NA	NA	NA	NA
AZIN1	Candidate	OG	LIHC	ICR	0.269385	2	1	FALSE	NA	NA	NA	NA	NA	NA	NA
AZIN1	Candidate	OG	LIHC	TIS	0.0773518	2	1	FALSE	NA	NA	NA	NA	NA	NA	NA
BAG4	Candidate	OG	HNSC	IS	-0.0661581	6	3	FALSE	NA	NA	NA	NA	NA	NA	NA
BAG4	Candidate	OG	HNSC	ICR	-0.0455179	6	3	FALSE	NA	NA	NA	NA	NA	NA	NA
BAG4	Candidate	OG	HNSC	TIS	-0.143406	6	3	FALSE	NA	NA	NA	NA	NA	NA	NA
BAG4	Candidate	OG	LUSC	CYS	-0.266549	6	3	FALSE	NA	NA	NA	NA	NA	NA	NA
BAG4	Candidate	OG	LUSC	ICR	-0.157319	6	3	FALSE	NA	NA	NA	NA	NA	NA	NA
BAG4	Candidate	OG	LUSC	TIS	-0.162775	6	3	FALSE	NA	NA	NA	NA	NA	NA	NA
BAG4	Candidate	OG	LUSC	CPI	-0.0595193	6	3	FALSE	NA	NA	NA	NA	NA	NA	NA
BAG4	Candidate	OG	SARC	CYS	0.155694	6	3	FALSE	NA	NA	NA	NA	NA	NA	NA
BAP1	Canonical	TSG	KIRC	IS	0.572338	6	2	FALSE	NA	NA	NA	NA	NA	NA	NA
BAP1	Canonical	TSG	KIRC	CYS	-0.0493607	6	2	FALSE	NA	NA	NA	NA	NA	NA	NA
BAP1	Canonical	TSG	KIRC	ICR	0.33323	6	2	FALSE	NA	NA	NA	NA	NA	NA	NA
BAP1	Canonical	TSG	UVM	IS	-1.04309	6	2	FALSE	NA	NA	NA	NA	NA	NA	NA
BAP1	Canonical	TSG	UVM	TIS	-0.224584	6	2	FALSE	NA	NA	NA	NA	NA	NA	NA
BAP1	Canonical	TSG	UVM	CPI	0.50321	6	2	FALSE	NA	NA	NA	NA	NA	NA	NA
BCL9	Canonical	OG	LUSC	CPI	-0.473783	2	1	FALSE	NA	NA	NA	NA	NA	NA	NA
BCL9L	Canonical	unclassified	COAD-MSI	CPI	-0.0855993	3	1	FALSE	NA	NA	NA	NA	NA	NA	NA
BCOR	Canonical	TSG	STAD	CYS	0.306137	2	1	TRUE	NA	NA	NA	NA	NA	NA	NA
BCOR	Canonical	TSG	STAD	ICR	0.839519	2	1	TRUE	NA	NA	NA	NA	NA	NA	NA
BCORL1	Canonical	unclassified	STAD	IS	0.713056	1	1	FALSE	NA	NA	NA	NA	NA	NA	NA
BCORL1	Canonical	unclassified	STAD	CYS	0.403439	1	1	FALSE	NA	NA	NA	NA	NA	NA	NA
BCORL1	Canonical	unclassified	STAD	TIS	0.154109	1	1	FALSE	NA	NA	NA	NA	NA	NA	NA
BRAF	Canonical	OG	COAD-MSI	CYS	-0.560462	8	7	FALSE	NA	NA	NA	NA	NA	NA	NA
BRAF	Canonical	OG	COAD-MSS	CYS	0.770958	8	7	FALSE	NA	NA	NA	NA	NA	NA	NA
BRAF	Canonical	OG	COAD-MSS	ICR	0.909763	8	7	FALSE	NA	NA	NA	NA	NA	NA	NA
BRAF	Canonical	OG	KIRC	IS	-0.258391	8	7	FALSE	NA	NA	NA	NA	NA	NA	NA
BRAF	Canonical	OG	KIRC	CYS	-1.12161	8	7	FALSE	NA	NA	NA	NA	NA	NA	NA
BRAF	Canonical	OG	KIRC	ICR	-0.42227	8	7	FALSE	NA	NA	NA	NA	NA	NA	NA
BRAF	Canonical	OG	LGG	IS	-0.490709	8	7	FALSE	NA	NA	NA	NA	NA	NA	NA
BRAF	Canonical	OG	LGG	CPI	-0.561098	8	7	FALSE	NA	NA	NA	NA	NA	NA	NA
BRAF	Canonical	OG	LUAD	CPI	-0.0814476	8	7	FALSE	NA	NA	NA	NA	NA	NA	NA
BRAF	Canonical	OG	SKCM	IS	0.614398	8	7	FALSE	NA	NA	NA	NA	NA	NA	NA
BRAF	Canonical	OG	SKCM	CYS	0.246184	8	7	FALSE	NA	NA	NA	NA	NA	NA	NA
BRAF	Canonical	OG	SKCM	TIS	0.403858	8	7	FALSE	NA	NA	NA	NA	NA	NA	NA
BRAF	Canonical	OG	SKCM	CPI	0.58198	8	7	FALSE	NA	NA	NA	NA	NA	NA	NA
BRAF	Canonical	OG	THCA	IS	1.95161	8	7	FALSE	NA	NA	NA	NA	NA	NA	NA
BRAF	Canonical	OG	THCA	ICR	1.13031	8	7	FALSE	NA	NA	NA	NA	NA	NA	NA
BRAF	Canonical	OG	THCA	TIS	2.22248	8	7	FALSE	NA	NA	NA	NA	NA	NA	NA
BRAF	Canonical	OG	THCA	CPI	1.18713	8	7	FALSE	NA	NA	NA	NA	NA	NA	NA
BRCA1	Canonical	TSG	OV	IS	0.332458	2	1	FALSE	NA	NA	NA	NA	NA	NA	NA
BRCA1	Canonical	TSG	OV	CYS	0.656944	2	1	FALSE	NA	NA	NA	NA	NA	NA	NA
BRCA1	Canonical	TSG	OV	ICR	1.09774	2	1	FALSE	NA	NA	NA	NA	NA	NA	NA
BRCC3	Candidate	OG	CESC	TIS	0.976167	7	2	FALSE	NA	NA	NA	NA	NA	NA	NA
BRCC3	Candidate	OG	READ	TIS	0.778838	7	2	FALSE	NA	NA	NA	NA	NA	NA	NA
BRD4	Canonical	OG	BRCA	TIS	0.592096	1	1	FALSE	NA	NA	NA	NA	NA	NA	NA
C2CD3	Candidate	OG	OSCC	CYS	0.542123	1	1	FALSE	NA	NA	NA	NA	NA	NA	NA
CACNA1C	Candidate	OG	COAD-MSI	ICR	-0.405955	6	3	FALSE	NA	NA	NA	NA	NA	NA	NA
CACNA1C	Candidate	OG	LUSC	CYS	0.360347	6	3	FALSE	NA	NA	NA	NA	NA	NA	NA
CACNA1C	Candidate	OG	LUSC	ICR	0.123647	6	3	FALSE	NA	NA	NA	NA	NA	NA	NA
CACNA1C	Candidate	OG	LUSC	TIS	0.250354	6	3	FALSE	NA	NA	NA	NA	NA	NA	NA
CACNA1C	Candidate	OG	PAAD	IS	-0.481814	6	3	FALSE	NA	NA	NA	NA	NA	NA	NA
CACNA1C	Candidate	OG	PAAD	CYS	-0.339551	6	3	FALSE	NA	NA	NA	NA	NA	NA	NA
CACNA1C	Candidate	OG	PAAD	TIS	-1.5915	6	3	FALSE	NA	NA	NA	NA	NA	NA	NA
CALCR	Candidate	OG	LUSC	CPI	0.27286	5	2	FALSE	NA	NA	NA	NA	NA	NA	NA
CALCR	Candidate	OG	OSCC	CYS	-0.187707	5	2	FALSE	NA	NA	NA	NA	NA	NA	NA
CALD1	Candidate	OG	LGG	IS	-0.433832	1	1	FALSE	NA	NA	NA	NA	NA	NA	NA
CALD1	Candidate	OG	LGG	CPI	-0.552271	1	1	FALSE	NA	NA	NA	NA	NA	NA	NA
CALR	Canonical	OG	CESC	CYS	0.679937	1	1	TRUE	NA	NA	NA	NA	NA	NA	NA
CAMTA1	Canonical	TSG	LUAD	CPI	-0.262704	2	1	FALSE	NA	NA	NA	NA	NA	NA	NA
CAP2	Candidate	OG	UVM	IS	-0.351681	1	1	FALSE	NA	NA	NA	NA	NA	NA	NA
CARD11	Canonical	OG	LUAD	CPI	0.155425	3	1	FALSE	NA	NA	NA	NA	NA	NA	NA
CARD6	Candidate	OG	HNSC	TIS	-0.0107328	4	2	FALSE	NA	NA	NA	NA	NA	NA	NA
CARD6	Candidate	OG	LUSC	CPI	0.11015	4	2	FALSE	NA	NA	NA	NA	NA	NA	NA
CASP8	Canonical	TSG	CESC	IS	0.528294	3	3	FALSE	NA	NA	NA	NA	NA	NA	NA
CASP8	Canonical	TSG	CESC	CYS	2.25076	3	3	FALSE	NA	NA	NA	NA	NA	NA	NA
CASP8	Canonical	TSG	CESC	ICR	0.783524	3	3	FALSE	NA	NA	NA	NA	NA	NA	NA
CASP8	Canonical	TSG	CESC	TIS	0.894612	3	3	FALSE	NA	NA	NA	NA	NA	NA	NA
CASP8	Canonical	TSG	COAD-MSI	CPI	-0.373247	3	3	FALSE	NA	NA	NA	NA	NA	NA	NA
CASP8	Canonical	TSG	HNSC	IS	0.633625	3	3	FALSE	NA	NA	NA	NA	NA	NA	NA
CASP8	Canonical	TSG	HNSC	CYS	0.618957	3	3	FALSE	NA	NA	NA	NA	NA	NA	NA
CASP8	Canonical	TSG	HNSC	ICR	1.12046	3	3	FALSE	NA	NA	NA	NA	NA	NA	NA
CASP8	Canonical	TSG	HNSC	TIS	0.886015	3	3	FALSE	NA	NA	NA	NA	NA	NA	NA
CCDC107	Candidate	OG	STAD	IS	-0.641278	3	1	FALSE	NA	NA	NA	NA	NA	NA	NA
CCDC107	Candidate	OG	STAD	CYS	-0.406348	3	1	FALSE	NA	NA	NA	NA	NA	NA	NA
CCDC107	Candidate	OG	STAD	ICR	-0.224294	3	1	FALSE	NA	NA	NA	NA	NA	NA	NA
CCDC107	Candidate	OG	STAD	TIS	-0.36689	3	1	FALSE	NA	NA	NA	NA	NA	NA	NA
CCDC120	Candidate	OG	OV	CPI	-0.889684	2	1	FALSE	NA	NA	NA	NA	NA	NA	NA
CCDC168	Candidate	OG	READ	ICR	0.366792	3	1	FALSE	NA	NA	NA	NA	NA	NA	NA
CCDC168	Candidate	OG	READ	TIS	0.806565	3	1	FALSE	NA	NA	NA	NA	NA	NA	NA
CCDC77	Candidate	OG	BRCA	CPI	0.534844	6	2	FALSE	NA	NA	NA	NA	NA	NA	NA
CCDC77	Candidate	OG	TGCT	ICR	-1.7796	6	2	FALSE	NA	NA	NA	NA	NA	NA	NA
CCND1	Canonical	OG	BRCA	IS	-0.213465	8	4	FALSE	NA	NA	NA	NA	NA	NA	NA
CCND1	Canonical	OG	BRCA	CYS	-0.0592108	8	4	FALSE	NA	NA	NA	NA	NA	NA	NA
CCND1	Canonical	OG	BRCA	TIS	-0.103905	8	4	FALSE	NA	NA	NA	NA	NA	NA	NA
CCND1	Canonical	OG	BRCA	CPI	-0.50286	8	4	FALSE	NA	NA	NA	NA	NA	NA	NA
CCND1	Canonical	OG	CESC	CYS	-0.370903	8	4	FALSE	NA	NA	NA	NA	NA	NA	NA
CCND1	Canonical	OG	LIHC	IS	0.278988	8	4	FALSE	NA	NA	NA	NA	NA	NA	NA
CCND1	Canonical	OG	LIHC	ICR	0.612767	8	4	FALSE	NA	NA	NA	NA	NA	NA	NA
CCND1	Canonical	OG	UCEC	CYS	-0.27463	8	4	FALSE	NA	NA	NA	NA	NA	NA	NA
CCND2	Canonical	OG	COAD-MSS	CYS	-0.10708	3	1	FALSE	NA	NA	NA	NA	NA	NA	NA
CCND3	Canonical	OG	BLCA	TIS	0.296899	4	2	FALSE	NA	NA	NA	NA	NA	NA	NA
CCND3	Canonical	OG	BRCA	CPI	0.769861	4	2	FALSE	NA	NA	NA	NA	NA	NA	NA
CCNE1	Canonical	OG	BRCA	IS	0.202869	1	1	FALSE	NA	NA	NA	NA	NA	NA	NA
CCNE1	Canonical	OG	BRCA	TIS	0.282546	1	1	FALSE	NA	NA	NA	NA	NA	NA	NA
CCNE1	Canonical	OG	BRCA	CPI	0.432089	1	1	FALSE	NA	NA	NA	NA	NA	NA	NA
CCNQ	Candidate	OG	OAC	TIS	0.88168	11	3	FALSE	NA	NA	NA	NA	NA	NA	NA
CCNQ	Candidate	OG	OSCC	CYS	1.18272	11	3	FALSE	NA	NA	NA	NA	NA	NA	NA
CCNQ	Candidate	OG	SKCM	ICR	0.437591	11	3	FALSE	NA	NA	NA	NA	NA	NA	NA
CCNQ	Candidate	OG	SKCM	TIS	0.0344345	11	3	FALSE	NA	NA	NA	NA	NA	NA	NA
CD83	Candidate	OG	UVM	IS	-5.44e-16	2	1	FALSE	NA	NA	NA	NA	NA	NA	NA
CDC37L1	Candidate	OG	BLCA	CPI	0.00703567	1	1	FALSE	NA	NA	NA	NA	NA	NA	NA
CDH1	Canonical	TSG	BRCA	IS	0.576091	4	3	FALSE	NA	NA	NA	NA	NA	NA	NA
CDH1	Canonical	TSG	BRCA	CYS	0.58463	4	3	FALSE	NA	NA	NA	NA	NA	NA	NA
CDH1	Canonical	TSG	BRCA	ICR	0.312622	4	3	FALSE	NA	NA	NA	NA	NA	NA	NA
CDH1	Canonical	TSG	BRCA	TIS	0.205996	4	3	FALSE	NA	NA	NA	NA	NA	NA	NA
CDH1	Canonical	TSG	BRCA	CPI	0.567621	4	3	FALSE	NA	NA	NA	NA	NA	NA	NA
CDH1	Canonical	TSG	COAD-MSI	CPI	-2.79432	4	3	FALSE	NA	NA	NA	NA	NA	NA	NA
CDH1	Canonical	TSG	STAD	CYS	0.212011	4	3	FALSE	NA	NA	NA	NA	NA	NA	NA
CDH11	Canonical	TSG	LUSC	TIS	0.361317	2	1	FALSE	NA	NA	NA	NA	NA	NA	NA
CDH11	Canonical	TSG	LUSC	CPI	0.844486	2	1	FALSE	NA	NA	NA	NA	NA	NA	NA
CDH2	Candidate	TSG	SKCM	IS	-0.511568	1	1	FALSE	NA	NA	NA	NA	NA	NA	NA
CDH2	Candidate	TSG	SKCM	TIS	-0.520721	1	1	FALSE	NA	NA	NA	NA	NA	NA	NA
CDK14	Candidate	OG	HNSC	IS	0.257462	2	1	FALSE	NA	NA	NA	NA	NA	NA	NA
CDK14	Candidate	OG	HNSC	CYS	0.224705	2	1	FALSE	NA	NA	NA	NA	NA	NA	NA
CDK14	Candidate	OG	HNSC	TIS	0.559499	2	1	FALSE	NA	NA	NA	NA	NA	NA	NA
CDK6	Canonical	OG	HNSC	CYS	0.262702	5	3	FALSE	NA	NA	NA	NA	NA	NA	NA
CDK6	Canonical	OG	HNSC	TIS	0.0840847	5	3	FALSE	NA	NA	NA	NA	NA	NA	NA
CDK6	Canonical	OG	HNSC	CPI	0.614681	5	3	FALSE	NA	NA	NA	NA	NA	NA	NA
CDK6	Canonical	OG	LUSC	CPI	0.155797	5	3	FALSE	NA	NA	NA	NA	NA	NA	NA
CDK6	Canonical	OG	STAD	CYS	-0.0411685	5	3	FALSE	NA	NA	NA	NA	NA	NA	NA
CDKN1A	Canonical	unclassified	BLCA	IS	-0.317996	1	1	TRUE	NA	NA	NA	NA	NA	NA	NA
CDKN1A	Canonical	unclassified	BLCA	CYS	-0.262826	1	1	TRUE	NA	NA	NA	NA	NA	NA	NA
CDKN1A	Canonical	unclassified	BLCA	ICR	-0.254538	1	1	TRUE	NA	NA	NA	NA	NA	NA	NA
CDKN1A	Canonical	unclassified	BLCA	TIS	-0.504373	1	1	TRUE	NA	NA	NA	NA	NA	NA	NA
CDKN2A	Canonical	TSG	BLCA	IS	0.18717	17	12	FALSE	NA	NA	NA	NA	NA	NA	NA
CDKN2A	Canonical	TSG	BLCA	ICR	0.0735097	17	12	FALSE	NA	NA	NA	NA	NA	NA	NA
CDKN2A	Canonical	TSG	BLCA	CPI	0.0990725	17	12	FALSE	NA	NA	NA	NA	NA	NA	NA
CDKN2A	Canonical	TSG	BRCA	TIS	0.769632	17	12	FALSE	NA	NA	NA	NA	NA	NA	NA
CDKN2A	Canonical	TSG	HNSC	CYS	0.0231665	17	12	FALSE	NA	NA	NA	NA	NA	NA	NA
CDKN2A	Canonical	TSG	HNSC	ICR	0.0192649	17	12	FALSE	NA	NA	NA	NA	NA	NA	NA
CDKN2A	Canonical	TSG	HNSC	CPI	0.0923042	17	12	FALSE	NA	NA	NA	NA	NA	NA	NA
CDKN2A	Canonical	TSG	LGG	IS	0.517539	17	12	FALSE	NA	NA	NA	NA	NA	NA	NA
CDKN2A	Canonical	TSG	LGG	ICR	0.63987	17	12	FALSE	NA	NA	NA	NA	NA	NA	NA
CDKN2A	Canonical	TSG	LGG	TIS	0.66739	17	12	FALSE	NA	NA	NA	NA	NA	NA	NA
CDKN2A	Canonical	TSG	LIHC	CPI	0.116564	17	12	FALSE	NA	NA	NA	NA	NA	NA	NA
CDKN2A	Canonical	TSG	LUAD	IS	-0.170885	17	12	FALSE	NA	NA	NA	NA	NA	NA	NA
CDKN2A	Canonical	TSG	LUAD	CYS	-0.15223	17	12	FALSE	NA	NA	NA	NA	NA	NA	NA
CDKN2A	Canonical	TSG	LUAD	ICR	-0.173233	17	12	FALSE	NA	NA	NA	NA	NA	NA	NA
CDKN2A	Canonical	TSG	LUAD	TIS	-0.190891	17	12	FALSE	NA	NA	NA	NA	NA	NA	NA
CDKN2A	Canonical	TSG	LUSC	CYS	-0.0462745	17	12	FALSE	NA	NA	NA	NA	NA	NA	NA
CDKN2A	Canonical	TSG	LUSC	ICR	0.0336958	17	12	FALSE	NA	NA	NA	NA	NA	NA	NA
CDKN2A	Canonical	TSG	LUSC	CPI	-0.0813374	17	12	FALSE	NA	NA	NA	NA	NA	NA	NA
CDKN2A	Canonical	TSG	MESO	CYS	-0.582725	17	12	FALSE	NA	NA	NA	NA	NA	NA	NA
CDKN2A	Canonical	TSG	MESO	ICR	-0.451818	17	12	FALSE	NA	NA	NA	NA	NA	NA	NA
CDKN2A	Canonical	TSG	MESO	TIS	-0.499469	17	12	FALSE	NA	NA	NA	NA	NA	NA	NA
CDKN2A	Canonical	TSG	OSCC	IS	0.610473	17	12	FALSE	NA	NA	NA	NA	NA	NA	NA
CDKN2A	Canonical	TSG	OSCC	CYS	0.576812	17	12	FALSE	NA	NA	NA	NA	NA	NA	NA
CDKN2A	Canonical	TSG	OSCC	TIS	0.558726	17	12	FALSE	NA	NA	NA	NA	NA	NA	NA
CDKN2A	Canonical	TSG	OSCC	CPI	-0.620495	17	12	FALSE	NA	NA	NA	NA	NA	NA	NA
CDKN2A	Canonical	TSG	PAAD	TIS	0.327765	17	12	FALSE	NA	NA	NA	NA	NA	NA	NA
CDKN2A	Canonical	TSG	SARC	IS	0.243621	17	12	FALSE	NA	NA	NA	NA	NA	NA	NA
CDKN2A	Canonical	TSG	SKCM	CYS	-0.10019	17	12	FALSE	NA	NA	NA	NA	NA	NA	NA
CDKN2A	Canonical	TSG	SKCM	CPI	0.0584229	17	12	FALSE	NA	NA	NA	NA	NA	NA	NA
CDKN2B	Candidate	TSG	GBM	CPI	0.647428	6	3	FALSE	NA	NA	NA	NA	NA	NA	NA
CDKN2B	Candidate	TSG	LGG	IS	0.570441	6	3	FALSE	NA	NA	NA	NA	NA	NA	NA
CDKN2B	Candidate	TSG	LGG	CYS	0.361452	6	3	FALSE	NA	NA	NA	NA	NA	NA	NA
CDKN2B	Candidate	TSG	LGG	ICR	1.28255	6	3	FALSE	NA	NA	NA	NA	NA	NA	NA
CDKN2B	Candidate	TSG	LGG	TIS	1.0557	6	3	FALSE	NA	NA	NA	NA	NA	NA	NA
CDKN2B	Candidate	TSG	LGG	CPI	0.317666	6	3	FALSE	NA	NA	NA	NA	NA	NA	NA
CDKN2B	Candidate	TSG	SARC	CYS	0.371076	6	3	FALSE	NA	NA	NA	NA	NA	NA	NA
CDKN2B	Candidate	TSG	SARC	ICR	0.500541	6	3	FALSE	NA	NA	NA	NA	NA	NA	NA
CDYL	Candidate	OG	SKCM	ICR	0.0349435	3	2	FALSE	NA	NA	NA	NA	NA	NA	NA
CDYL	Candidate	OG	SKCM	TIS	0.059548	3	2	FALSE	NA	NA	NA	NA	NA	NA	NA
CDYL	Candidate	OG	UVM	IS	-0.853572	3	2	FALSE	NA	NA	NA	NA	NA	NA	NA
CDYL	Candidate	OG	UVM	CYS	-1.72468	3	2	FALSE	NA	NA	NA	NA	NA	NA	NA
CDYL	Candidate	OG	UVM	ICR	-1.58696	3	2	FALSE	NA	NA	NA	NA	NA	NA	NA
CDYL	Candidate	OG	UVM	CPI	-1.14132	3	2	FALSE	NA	NA	NA	NA	NA	NA	NA
CEP170	Candidate	OG	BRCA	CPI	0.139049	3	1	FALSE	NA	NA	NA	NA	NA	NA	NA
CFHR2	Candidate	OG	SKCM	ICR	0.130669	1	1	FALSE	NA	NA	NA	NA	NA	NA	NA
CHD1	Candidate	TSG	PRAD	CYS	-0.27495	2	1	FALSE	NA	NA	NA	NA	NA	NA	NA
CHD4	Canonical	OG	COAD-MSI	CPI	-1.52875	6	4	FALSE	NA	NA	NA	NA	NA	NA	NA
CHD4	Canonical	OG	STAD	ICR	0.399733	6	4	FALSE	NA	NA	NA	NA	NA	NA	NA
CHD4	Canonical	OG	TGCT	IS	-1.50658	6	4	FALSE	NA	NA	NA	NA	NA	NA	NA
CHD4	Canonical	OG	TGCT	TIS	-0.967196	6	4	FALSE	NA	NA	NA	NA	NA	NA	NA
CHD4	Canonical	OG	UCEC	IS	0.139624	6	4	FALSE	NA	NA	NA	NA	NA	NA	NA
CHD4	Canonical	OG	UCEC	CYS	-0.159107	6	4	FALSE	NA	NA	NA	NA	NA	NA	NA
CHD4	Canonical	OG	UCEC	ICR	0.243665	6	4	FALSE	NA	NA	NA	NA	NA	NA	NA
CHD5	Candidate	TSG	SKCM	CYS	0.317569	4	1	FALSE	NA	NA	NA	NA	NA	NA	NA
CHD9	Candidate	TSG	SKCM	TIS	-0.154482	2	1	TRUE	NA	NA	NA	NA	NA	NA	NA
CHMP2B	Candidate	OG	SARC	IS	0.907795	1	1	FALSE	NA	NA	NA	NA	NA	NA	NA
CHMP2B	Candidate	OG	SARC	CYS	1.58455	1	1	FALSE	NA	NA	NA	NA	NA	NA	NA
CHMP2B	Candidate	OG	SARC	ICR	1.55544	1	1	FALSE	NA	NA	NA	NA	NA	NA	NA
CHMP2B	Candidate	OG	SARC	TIS	0.0684324	1	1	FALSE	NA	NA	NA	NA	NA	NA	NA
CIC	Canonical	TSG	LGG	IS	-0.334623	2	2	FALSE	NA	NA	NA	NA	NA	NA	NA
CIC	Canonical	TSG	LGG	ICR	-0.0174766	2	2	FALSE	NA	NA	NA	NA	NA	NA	NA
CIC	Canonical	TSG	LGG	CPI	-0.29365	2	2	FALSE	NA	NA	NA	NA	NA	NA	NA
CIC	Canonical	TSG	STAD	CYS	0.369981	2	2	FALSE	NA	NA	NA	NA	NA	NA	NA
CIC	Canonical	TSG	STAD	ICR	0.483065	2	2	FALSE	NA	NA	NA	NA	NA	NA	NA
CLCN4	Candidate	OG	PAAD	IS	0.616777	3	2	FALSE	NA	NA	NA	NA	NA	NA	NA
CLCN4	Candidate	OG	PAAD	TIS	0.620746	3	2	FALSE	NA	NA	NA	NA	NA	NA	NA
CLCN4	Candidate	OG	SARC	IS	0.814074	3	2	FALSE	NA	NA	NA	NA	NA	NA	NA
CLCN4	Candidate	OG	SARC	CYS	0.796179	3	2	FALSE	NA	NA	NA	NA	NA	NA	NA
CLCN4	Candidate	OG	SARC	ICR	2.11637	3	2	FALSE	NA	NA	NA	NA	NA	NA	NA
CLEC19A	Candidate	OG	BRCA	IS	-0.2192	1	1	FALSE	NA	NA	NA	NA	NA	NA	NA
CLEC19A	Candidate	OG	BRCA	CPI	-0.49812	1	1	FALSE	NA	NA	NA	NA	NA	NA	NA
CLIP1	Candidate	TSG	LUSC	CPI	0.795226	2	1	FALSE	NA	NA	NA	NA	NA	NA	NA
CNOT1	Candidate	TSG	SKCM	TIS	-0.22966	3	1	FALSE	NA	NA	NA	NA	NA	NA	NA
CNOT3	Canonical	TSG	CESC	CYS	0.380738	1	1	FALSE	NA	NA	NA	NA	NA	NA	NA
COL11A1	Candidate	TSG	COAD-MSI	CPI	1.06001	9	5	TRUE	NA	NA	NA	NA	NA	NA	NA
COL11A1	Candidate	TSG	KIRC	IS	0.494199	9	5	TRUE	NA	NA	NA	NA	NA	NA	NA
COL11A1	Candidate	TSG	KIRC	CYS	0.231689	9	5	TRUE	NA	NA	NA	NA	NA	NA	NA
COL11A1	Candidate	TSG	LUAD	IS	-0.33974	9	5	TRUE	NA	NA	NA	NA	NA	NA	NA
COL11A1	Candidate	TSG	LUAD	CYS	-0.127155	9	5	TRUE	NA	NA	NA	NA	NA	NA	NA
COL11A1	Candidate	TSG	LUAD	CPI	-0.11178	9	5	TRUE	NA	NA	NA	NA	NA	NA	NA
COL11A1	Candidate	TSG	SKCM	CPI	0.227909	9	5	TRUE	NA	NA	NA	NA	NA	NA	NA
COL11A1	Candidate	TSG	UCEC	IS	0.324228	9	5	TRUE	NA	NA	NA	NA	NA	NA	NA
COL11A1	Candidate	TSG	UCEC	CYS	0.250847	9	5	TRUE	NA	NA	NA	NA	NA	NA	NA
COL12A1	Candidate	TSG	STAD	CYS	0.151598	4	1	FALSE	NA	NA	NA	NA	NA	NA	NA
COL1A2	Candidate	OG	HNSC	CYS	0.078243	2	1	FALSE	NA	NA	NA	NA	NA	NA	NA
COL22A1	Candidate	OG	SKCM	IS	-0.0753	4	1	FALSE	NA	NA	NA	NA	NA	NA	NA
COL22A1	Candidate	OG	SKCM	TIS	-0.144865	4	1	FALSE	NA	NA	NA	NA	NA	NA	NA
COL22A1	Candidate	OG	SKCM	CPI	-0.0803323	4	1	FALSE	NA	NA	NA	NA	NA	NA	NA
COL4A1	Candidate	TSG	SKCM	CYS	0.0748433	1	1	FALSE	NA	NA	NA	NA	NA	NA	NA
COL5A1	Candidate	TSG	UCEC	ICR	1.31905	4	1	FALSE	NA	NA	NA	NA	NA	NA	NA
COL6A3	Candidate	TSG	CESC	TIS	0.552991	6	2	FALSE	NA	NA	NA	NA	NA	NA	NA
COL6A3	Candidate	TSG	CESC	CPI	-1.77605	6	2	FALSE	NA	NA	NA	NA	NA	NA	NA
COL6A3	Candidate	TSG	LUSC	CPI	0.0832397	6	2	FALSE	NA	NA	NA	NA	NA	NA	NA
COL7A1	Candidate	TSG	LUAD	CPI	-0.0376032	2	1	FALSE	NA	NA	NA	NA	NA	NA	NA
CREB3L4	Candidate	OG	CESC	CPI	0.806578	3	1	FALSE	NA	NA	NA	NA	NA	NA	NA
CREBBP	Canonical	TSG	BLCA	CYS	0.0970978	4	2	TRUE	NA	NA	NA	NA	NA	NA	NA
CREBBP	Canonical	TSG	BLCA	ICR	0.314874	4	2	TRUE	NA	NA	NA	NA	NA	NA	NA
CREBBP	Canonical	TSG	BLCA	TIS	0.345296	4	2	TRUE	NA	NA	NA	NA	NA	NA	NA
CREBBP	Canonical	TSG	LUSC	CPI	0.523087	4	2	TRUE	NA	NA	NA	NA	NA	NA	NA
CSMD3	Candidate	TSG	COAD-MSI	IS	-0.492785	11	6	TRUE	NA	NA	NA	NA	NA	NA	NA
CSMD3	Candidate	TSG	HNSC	IS	0.433359	11	6	TRUE	NA	NA	NA	NA	NA	NA	NA
CSMD3	Candidate	TSG	HNSC	CYS	0.158043	11	6	TRUE	NA	NA	NA	NA	NA	NA	NA
CSMD3	Candidate	TSG	HNSC	ICR	0.234003	11	6	TRUE	NA	NA	NA	NA	NA	NA	NA
CSMD3	Candidate	TSG	HNSC	TIS	0.396158	11	6	TRUE	NA	NA	NA	NA	NA	NA	NA
CSMD3	Candidate	TSG	HNSC	CPI	0.0792965	11	6	TRUE	NA	NA	NA	NA	NA	NA	NA
CSMD3	Candidate	TSG	KIRC	IS	-0.514648	11	6	TRUE	NA	NA	NA	NA	NA	NA	NA
CSMD3	Candidate	TSG	LIHC	IS	0.33154	11	6	TRUE	NA	NA	NA	NA	NA	NA	NA
CSMD3	Candidate	TSG	OV	IS	0.574892	11	6	TRUE	NA	NA	NA	NA	NA	NA	NA
CSMD3	Candidate	TSG	READ	ICR	1.76468	11	6	TRUE	NA	NA	NA	NA	NA	NA	NA
CSMD3	Candidate	TSG	READ	TIS	1.4214	11	6	TRUE	NA	NA	NA	NA	NA	NA	NA
CSNK2A1	Candidate	OG	OV	CPI	0.898599	1	1	FALSE	NA	NA	NA	NA	NA	NA	NA
CTCF	Canonical	TSG	COAD-MSI	CPI	1.86577	3	2	TRUE	NA	NA	NA	NA	NA	NA	NA
CTCF	Canonical	TSG	UCEC	ICR	0.288692	3	2	TRUE	NA	NA	NA	NA	NA	NA	NA
CTNNB1	Canonical	OG	LIHC	IS	-0.610471	7	3	TRUE	NA	NA	NA	NA	NA	NA	NA
CTNNB1	Canonical	OG	LIHC	CYS	-0.164545	7	3	TRUE	NA	NA	NA	NA	NA	NA	NA
CTNNB1	Canonical	OG	LIHC	CPI	-1.11024	7	3	TRUE	NA	NA	NA	NA	NA	NA	NA
CTNNB1	Canonical	OG	LUAD	CPI	-0.152978	7	3	TRUE	NA	NA	NA	NA	NA	NA	NA
CTNNB1	Canonical	OG	UCEC	IS	-0.232415	7	3	TRUE	NA	NA	NA	NA	NA	NA	NA
CTNNB1	Canonical	OG	UCEC	CYS	-0.210192	7	3	TRUE	NA	NA	NA	NA	NA	NA	NA
CTSS	Candidate	OG	BRCA	IS	-0.185882	8	2	FALSE	NA	NA	NA	NA	NA	NA	NA
CTSS	Candidate	OG	BRCA	CYS	-0.0532814	8	2	FALSE	NA	NA	NA	NA	NA	NA	NA
CTSS	Candidate	OG	UCEC	IS	-0.152994	8	2	FALSE	NA	NA	NA	NA	NA	NA	NA
CUL1	Candidate	OG	OV	CPI	0.894032	4	1	FALSE	NA	NA	NA	NA	NA	NA	NA
CUL3	Canonical	TSG	HNSC	CYS	-0.458319	3	2	TRUE	NA	NA	NA	NA	NA	NA	NA
CUL3	Canonical	TSG	HNSC	ICR	-0.127862	3	2	TRUE	NA	NA	NA	NA	NA	NA	NA
CUL3	Canonical	TSG	HNSC	TIS	-0.142275	3	2	TRUE	NA	NA	NA	NA	NA	NA	NA
CUL3	Canonical	TSG	LUSC	CPI	-0.630786	3	2	TRUE	NA	NA	NA	NA	NA	NA	NA
CYP7B1	Candidate	OG	PRAD	IS	0.290131	2	1	FALSE	NA	NA	NA	NA	NA	NA	NA
DCAF4L2	Candidate	OG	BRCA	CPI	-0.230076	2	1	FALSE	NA	NA	NA	NA	NA	NA	NA
DDX5	Canonical	OG	BLCA	ICR	-0.530747	2	1	FALSE	NA	NA	NA	NA	NA	NA	NA
DDX5	Canonical	OG	BLCA	TIS	-0.231058	2	1	FALSE	NA	NA	NA	NA	NA	NA	NA
DENND4B	Candidate	OG	CESC	TIS	1.28106	3	1	FALSE	NA	NA	NA	NA	NA	NA	NA
DENND4B	Candidate	OG	CESC	CPI	0.185884	3	1	FALSE	NA	NA	NA	NA	NA	NA	NA
DGCR8	Canonical	OG	LUSC	TIS	-0.300444	1	1	FALSE	NA	NA	NA	NA	NA	NA	NA
DGCR8	Canonical	OG	LUSC	CPI	0.143943	1	1	FALSE	NA	NA	NA	NA	NA	NA	NA
DMD	Candidate	OG	COAD-MSS	ICR	0.343918	5	3	FALSE	NA	NA	NA	NA	NA	NA	NA
DMD	Candidate	OG	SARC	CPI	0.703118	5	3	FALSE	NA	NA	NA	NA	NA	NA	NA
DMD	Candidate	OG	STAD	IS	0.585835	5	3	FALSE	NA	NA	NA	NA	NA	NA	NA
DMD	Candidate	OG	STAD	CYS	0.270164	5	3	FALSE	NA	NA	NA	NA	NA	NA	NA
DMXL2	Candidate	TSG	CESC	TIS	0.648292	1	1	FALSE	NA	NA	NA	NA	NA	NA	NA
DNAH9	Candidate	TSG	STAD	IS	0.401639	6	2	FALSE	NA	NA	NA	NA	NA	NA	NA
DNAH9	Candidate	TSG	STAD	CYS	0.0991557	6	2	FALSE	NA	NA	NA	NA	NA	NA	NA
DNAH9	Candidate	TSG	STAD	ICR	0.0291755	6	2	FALSE	NA	NA	NA	NA	NA	NA	NA
DNAH9	Candidate	TSG	STAD	TIS	0.0322749	6	2	FALSE	NA	NA	NA	NA	NA	NA	NA
DNAH9	Candidate	TSG	UCEC	ICR	1.1089	6	2	FALSE	NA	NA	NA	NA	NA	NA	NA
DNMT3B	Candidate	OG	HNSC	IS	0.287905	2	1	FALSE	NA	NA	NA	NA	NA	NA	NA
DNMT3B	Candidate	OG	HNSC	ICR	0.767563	2	1	FALSE	NA	NA	NA	NA	NA	NA	NA
DNMT3B	Candidate	OG	HNSC	TIS	0.480493	2	1	FALSE	NA	NA	NA	NA	NA	NA	NA
DOCK8	Candidate	TSG	SARC	CYS	-0.591651	1	1	FALSE	NA	NA	NA	NA	NA	NA	NA
DPP6	Candidate	TSG	LUSC	CPI	-1.09302	2	1	FALSE	NA	NA	NA	NA	NA	NA	NA
DSC1	Candidate	TSG	SKCM	IS	-0.0573791	1	1	FALSE	NA	NA	NA	NA	NA	NA	NA
DSC1	Candidate	TSG	SKCM	CYS	-0.193733	1	1	FALSE	NA	NA	NA	NA	NA	NA	NA
DSC1	Candidate	TSG	SKCM	ICR	-0.0629467	1	1	FALSE	NA	NA	NA	NA	NA	NA	NA
DSC1	Candidate	TSG	SKCM	TIS	-0.20957	1	1	FALSE	NA	NA	NA	NA	NA	NA	NA
DUSP9	Candidate	OG	CESC	CPI	0.403638	8	1	FALSE	NA	NA	NA	NA	NA	NA	NA
EEF1D	Candidate	OG	SKCM	CPI	-0.468028	2	1	FALSE	NA	NA	NA	NA	NA	NA	NA
EGFR	Canonical	OG	BLCA	CPI	0.334745	11	6	TRUE	NA	NA	NA	NA	NA	NA	NA
EGFR	Canonical	OG	CESC	CYS	-0.785466	11	6	TRUE	NA	NA	NA	NA	NA	NA	NA
EGFR	Canonical	OG	GBM	ICR	0.387346	11	6	TRUE	NA	NA	NA	NA	NA	NA	NA
EGFR	Canonical	OG	HNSC	IS	-0.0763542	11	6	TRUE	NA	NA	NA	NA	NA	NA	NA
EGFR	Canonical	OG	HNSC	CYS	-0.388294	11	6	TRUE	NA	NA	NA	NA	NA	NA	NA
EGFR	Canonical	OG	HNSC	ICR	-0.369758	11	6	TRUE	10.2941	79.9595	1	88.0342	60.1399	8.53e-10	1
EGFR	Canonical	OG	HNSC	TIS	-0.401233	11	6	TRUE	2.94118	6.88259	1	7.97721	4.1958	0.16161	1
EGFR	Canonical	OG	LGG	IS	1.21498	11	6	TRUE	20.5882	12.753	0.368442	15.6695	5.59441	0.00669781	1
EGFR	Canonical	OG	LGG	CYS	0.330099	11	6	TRUE	7.35294	6.07287	1	6.55271	4.8951	0.412259	1
EGFR	Canonical	OG	LGG	TIS	0.333732	11	6	TRUE	4.41176	5.26316	1	4.8433	6.29371	0.877779	1
EGFR	Canonical	OG	LGG	CPI	0.459857	11	6	TRUE	2.94118	12.5506	1	15.6695	4.8951	0.00314846	1
EGFR	Canonical	OG	LUAD	ICR	-0.155005	11	6	TRUE	0	9.51417	1	3.9886	23.0769	1	2e-08
EIF1AX	Canonical	OG	SARC	CPI	0.443722	4	2	FALSE	7.35294	12.5506	1	15.0997	6.29371	0.0142687	1
EIF1AX	Canonical	OG	UVM	IS	-0.600126	4	2	FALSE	1.47059	4.65587	1	5.69801	2.0979	0.121602	1
EIF1AX	Canonical	OG	UVM	ICR	-0.337655	4	2	FALSE	29.4118	13.7652	0.0166414	17.3789	4.8951	0.00106622	1
EIF1AX	Canonical	OG	UVM	TIS	-1.48782	4	2	FALSE	20.5882	13.5628	0.477494	16.5242	6.29371	0.00669781	1
EIF1AX	Canonical	OG	UVM	CPI	-1.59945	4	2	FALSE	7.35294	10.7287	1	12.2507	6.99301	0.115488	1
ELF3	Canonical	TSG	BLCA	IS	-0.161757	2	1	FALSE	7.35294	10.3239	1	12.5356	4.8951	0.0189388	1
ELF3	Canonical	TSG	BLCA	ICR	-0.20354	2	1	FALSE	5.88235	8.09717	1	9.11681	5.59441	0.208694	1
ELF3	Canonical	TSG	BLCA	TIS	-0.240798	2	1	FALSE	8.82353	6.2753	1	6.83761	4.8951	0.369947	1
ELF3	Canonical	TSG	BLCA	CPI	-0.202727	2	1	FALSE	7.35294	10.1215	1	12.5356	4.1958	0.0109139	1
ELF5	Candidate	OG	HNSC	ICR	0.111224	2	1	FALSE	10.2941	10.9312	1	13.3903	4.8951	0.0119857	1
ELOC	Candidate	OG	SARC	ICR	-0.571692	2	1	FALSE	1.47059	7.89474	1	9.68661	3.4965	0.0331007	1
ELOC	Candidate	OG	SARC	TIS	-0.245208	2	1	FALSE	19.1176	12.5506	0.479722	15.3846	5.59441	0.00669781	1
EP300	Canonical	TSG	BLCA	IS	0.138186	2	2	FALSE	5.88235	5.26316	1	7.12251	0.699301	0.00669781	1
EP300	Canonical	TSG	BLCA	ICR	0.552796	2	2	FALSE	5.88235	8.70445	1	10.2564	4.8951	0.0800046	1
EP300	Canonical	TSG	BLCA	TIS	0.510946	2	2	FALSE	1.47059	3.64372	1	2.5641	6.29371	1	0.598075
EP300	Canonical	TSG	BLCA	CPI	0.194229	2	2	FALSE	16.1765	1.61943	6.88e-05	1.9943	0.699301	0.369947	1
EP300	Canonical	TSG	CESC	CPI	-0.597909	2	2	FALSE	5.88235	12.9555	1	13.9601	10.4895	0.267174	1
EPB41L3	Candidate	TSG	LUSC	CPI	-0.504392	2	1	FALSE	0	6.07287	1	7.40741	2.7972	0.0800046	1
EPHA2	Candidate	TSG	CESC	TIS	1.11924	2	2	TRUE	4.41176	7.89474	1	9.68661	3.4965	0.0331007	1
EPHA2	Candidate	TSG	HNSC	IS	0.711691	2	2	TRUE	0	2.83401	1	2.849	2.7972	0.691929	1
EPHA2	Candidate	TSG	HNSC	ICR	0.355014	2	2	TRUE	10.2941	79.9595	1	88.0342	60.1399	8.53e-10	1
EPHA2	Candidate	TSG	HNSC	TIS	0.513361	2	2	TRUE	7.35294	10.3239	1	12.5356	4.8951	0.0189388	1
EPHA4	Candidate	TSG	LUSC	CYS	-0.048288	2	1	FALSE	10.2941	2.02429	0.0179232	2.5641	0.699301	0.247786	1
EPHA4	Candidate	TSG	LUSC	CPI	-0.199433	2	1	FALSE	5.88235	5.66802	1	6.55271	3.4965	0.208694	1
EPHA5	Candidate	TSG	LUAD	CPI	-0.191297	1	1	FALSE	5.88235	16.3968	1	12.5356	25.8741	1	0.00604395
EPRS1	Candidate	OG	LUAD	CPI	-0.468666	1	1	FALSE	20.5882	12.753	0.368442	15.6695	5.59441	0.00669781	1
ERBB2	Canonical	OG	BLCA	IS	-0.11409	5	3	FALSE	5.88235	11.1336	1	11.6809	9.79021	0.41929	1
ERBB2	Canonical	OG	BRCA	CYS	0.040392	5	3	FALSE	7.35294	6.07287	1	6.55271	4.8951	0.412259	1
ERBB2	Canonical	OG	BRCA	TIS	-0.232891	5	3	FALSE	2.94118	12.5506	1	15.6695	4.8951	0.00314846	1
ERBB2	Canonical	OG	STAD	IS	-0.769794	5	3	FALSE	0	2.42915	1	2.849	1.3986	0.369947	1
ERBB2	Canonical	OG	STAD	CYS	-0.62219	5	3	FALSE	4.41176	44.7368	1	45.2991	43.3566	0.464367	1
ERBB2	Canonical	OG	STAD	ICR	-0.398973	5	3	FALSE	1.47059	6.68016	1	8.26211	2.7972	0.043384	1
ERBB2	Canonical	OG	STAD	TIS	-0.390669	5	3	FALSE	0	9.51417	1	3.9886	23.0769	1	2e-08
ERBB3	Canonical	OG	CESC	CYS	-0.844834	4	1	FALSE	7.35294	12.5506	1	15.0997	6.29371	0.0142687	1
ERBB4	Canonical	OG	SKCM	CYS	0.11727	3	1	FALSE	7.35294	10.7287	1	12.2507	6.99301	0.115488	1
ERBB4	Canonical	OG	SKCM	TIS	0.381611	3	1	FALSE	7.35294	10.3239	1	12.5356	4.8951	0.0189388	1
ERCC2	Canonical	TSG	BLCA	ICR	0.0513768	1	1	FALSE	8.82353	6.2753	1	6.83761	4.8951	0.369947	1
ERCC2	Canonical	TSG	BLCA	TIS	0.115398	1	1	FALSE	7.35294	10.1215	1	12.5356	4.1958	0.0109139	1
ERCC6	Candidate	TSG	UCEC	CPI	-0.63609	3	1	FALSE	1.47059	7.89474	1	9.68661	3.4965	0.0331007	1
ETV6	Canonical	TSG	COAD-MSI	CYS	1.17346	1	1	FALSE	5.88235	8.70445	1	10.2564	4.8951	0.0800046	1
EXOC2	Candidate	OG	LIHC	IS	-0.191167	2	1	FALSE	5.88235	12.9555	1	13.9601	10.4895	0.267174	1
EXOC2	Candidate	OG	LIHC	CYS	-0.31067	2	1	FALSE	1.47059	9.31174	1	11.1111	4.8951	0.0470101	1
EXOC2	Candidate	OG	LIHC	TIS	-0.485428	2	1	FALSE	0	6.07287	1	7.40741	2.7972	0.0800046	1
EYA4	Candidate	TSG	SKCM	TIS	0.209163	2	1	FALSE	10.2941	79.9595	1	88.0342	60.1399	8.53e-10	1
EZH2	Canonical	OG	KIRC	IS	-0.559955	4	2	FALSE	7.35294	10.3239	1	12.5356	4.8951	0.0189388	1
EZH2	Canonical	OG	SKCM	IS	-0.263393	4	2	FALSE	35.2941	18.2186	0.0166414	22.2222	8.39161	0.00127686	1
EZH2	Canonical	OG	SKCM	TIS	-0.303289	4	2	FALSE	5.88235	5.66802	1	6.55271	3.4965	0.208694	1
F8	Candidate	OG	CESC	CPI	-2.05165	7	3	FALSE	5.88235	16.3968	1	12.5356	25.8741	1	0.00604395
F8	Candidate	OG	LUSC	IS	0.719855	7	3	FALSE	2.94118	6.88259	1	7.97721	4.1958	0.16161	1
F8	Candidate	OG	LUSC	CYS	0.0247235	7	3	FALSE	20.5882	12.753	0.368442	15.6695	5.59441	0.00669781	1
F8	Candidate	OG	LUSC	TIS	0.425142	7	3	FALSE	5.88235	11.1336	1	11.6809	9.79021	0.41929	1
F8	Candidate	OG	LUSC	CPI	0.647756	7	3	FALSE	1.47059	6.68016	1	0.854701	20.979	1	8.44e-13
F8	Candidate	OG	STAD	IS	0.321916	7	3	FALSE	4.41176	5.26316	1	4.8433	6.29371	0.877779	1
F8	Candidate	OG	STAD	CYS	0.330776	7	3	FALSE	2.94118	12.5506	1	15.6695	4.8951	0.00314846	1
F8	Candidate	OG	STAD	TIS	0.743551	7	3	FALSE	0	2.42915	1	2.849	1.3986	0.369947	1
FAAH2	Candidate	OG	SARC	IS	0.389701	2	1	FALSE	4.41176	44.7368	1	45.2991	43.3566	0.464367	1
FAAH2	Candidate	OG	SARC	CYS	0.0554042	2	1	FALSE	0	9.51417	1	3.9886	23.0769	1	2e-08
FAM126B	Candidate	OG	CESC	TIS	0.101674	1	1	FALSE	7.35294	12.5506	1	15.0997	6.29371	0.0142687	1
FAM50A	Candidate	OG	CESC	CPI	1.36136	8	1	FALSE	4.41176	5.46559	1	7.69231	0	0.00106622	1
FAT1	Canonical	TSG	BLCA	ICR	0.417499	7	3	FALSE	33.8235	17.8138	0.0190374	21.9373	7.69231	0.00106622	1
FAT1	Canonical	TSG	COAD-MSI	CPI	-0.332605	7	3	FALSE	2.94118	4.45344	1	5.12821	2.7972	0.267174	1
FAT1	Canonical	TSG	STAD	CYS	-0.156959	7	3	FALSE	5.88235	5.46559	1	5.41311	5.59441	0.691929	1
FAT2	Candidate	TSG	LUSC	CPI	-0.793501	2	1	FALSE	29.4118	13.7652	0.0166414	17.3789	4.8951	0.00106622	1
FAT3	Canonical	unclassified	UCEC	ICR	0.0937732	1	1	FALSE	7.35294	10.3239	1	12.5356	4.8951	0.0189388	1
FAT4	Canonical	TSG	BLCA	IS	0.715125	7	3	FALSE	8.82353	6.2753	1	6.83761	4.8951	0.369947	1
FAT4	Canonical	TSG	BLCA	CYS	0.543326	7	3	FALSE	7.35294	10.1215	1	12.5356	4.1958	0.0109139	1
FAT4	Canonical	TSG	BLCA	ICR	0.12146	7	3	FALSE	1.47059	7.89474	1	9.68661	3.4965	0.0331007	1
FAT4	Canonical	TSG	BLCA	TIS	0.758455	7	3	FALSE	5.88235	5.26316	1	7.12251	0.699301	0.00669781	1
FAT4	Canonical	TSG	BLCA	CPI	0.618241	7	3	FALSE	1.47059	2.22672	1	2.849	0.699301	0.208694	1
FAT4	Canonical	TSG	LUSC	ICR	0.530596	7	3	FALSE	1.47059	3.64372	1	2.5641	6.29371	1	0.598075
FAT4	Canonical	TSG	LUSC	CPI	0.455307	7	3	FALSE	2.94118	2.83401	1	3.1339	2.0979	0.464367	1
FAT4	Canonical	TSG	SKCM	IS	-0.0687615	7	3	FALSE	16.1765	1.61943	6.88e-05	1.9943	0.699301	0.369947	1
FAT4	Canonical	TSG	SKCM	CPI	0.238291	7	3	FALSE	5.88235	12.9555	1	13.9601	10.4895	0.267174	1
FBH1	Candidate	OG	BRCA	IS	0.195802	1	1	FALSE	4.41176	7.89474	1	9.68661	3.4965	0.0331007	1
FBH1	Candidate	OG	BRCA	CPI	1.11681	1	1	FALSE	10.2941	79.9595	1	88.0342	60.1399	8.53e-10	1
FBN2	Candidate	TSG	LUAD	CPI	0.0644899	3	1	FALSE	7.35294	10.3239	1	12.5356	4.8951	0.0189388	1
FBXO32	Candidate	OG	BRCA	CPI	0.0357659	5	1	FALSE	35.2941	18.2186	0.0166414	22.2222	8.39161	0.00127686	1
FBXW7	Canonical	TSG	BLCA	IS	0.00981944	10	7	FALSE	7.35294	1.82186	0.124363	1.9943	1.3986	0.577472	1
FBXW7	Canonical	TSG	BLCA	ICR	0.400385	10	7	FALSE	5.88235	5.66802	1	6.55271	3.4965	0.208694	1
FBXW7	Canonical	TSG	BLCA	CPI	0.265444	10	7	FALSE	5.88235	16.3968	1	12.5356	25.8741	1	0.00604395
FBXW7	Canonical	TSG	CESC	IS	-0.183915	10	7	FALSE	2.94118	6.88259	1	7.97721	4.1958	0.16161	1
FBXW7	Canonical	TSG	CESC	CYS	-0.225361	10	7	FALSE	20.5882	12.753	0.368442	15.6695	5.59441	0.00669781	1
FBXW7	Canonical	TSG	CESC	CPI	-0.909117	10	7	FALSE	5.88235	11.1336	1	11.6809	9.79021	0.41929	1
FBXW7	Canonical	TSG	COAD-MSI	CPI	1.01058	10	7	FALSE	7.35294	6.07287	1	6.55271	4.8951	0.412259	1
FBXW7	Canonical	TSG	COAD-MSS	ICR	-0.170118	10	7	FALSE	1.47059	6.68016	1	0.854701	20.979	1	8.44e-13
FBXW7	Canonical	TSG	COAD-MSS	CPI	0.17877	10	7	FALSE	4.41176	5.26316	1	4.8433	6.29371	0.877779	1
FBXW7	Canonical	TSG	HNSC	IS	-0.068053	10	7	FALSE	2.94118	12.5506	1	15.6695	4.8951	0.00314846	1
FBXW7	Canonical	TSG	HNSC	ICR	-0.233012	10	7	FALSE	0	2.42915	1	2.849	1.3986	0.369947	1
FBXW7	Canonical	TSG	HNSC	TIS	-0.454335	10	7	FALSE	1.47059	6.68016	1	8.26211	2.7972	0.043384	1
FBXW7	Canonical	TSG	HNSC	CPI	-0.0630319	10	7	FALSE	0	9.51417	1	3.9886	23.0769	1	2e-08
FBXW7	Canonical	TSG	LUSC	IS	-0.739359	10	7	FALSE	7.35294	12.5506	1	15.0997	6.29371	0.0142687	1
FBXW7	Canonical	TSG	LUSC	ICR	-0.344003	10	7	FALSE	33.8235	17.8138	0.0190374	21.9373	7.69231	0.00106622	1
FBXW7	Canonical	TSG	LUSC	TIS	-0.775129	10	7	FALSE	29.4118	13.7652	0.0166414	17.3789	4.8951	0.00106622	1
FBXW7	Canonical	TSG	UCEC	IS	-0.21139	10	7	FALSE	5.88235	7.89474	1	8.83191	5.59441	0.236886	1
FBXW7	Canonical	TSG	UCEC	CPI	-0.204679	10	7	FALSE	7.35294	10.7287	1	12.2507	6.99301	0.115488	1
FCRL1	Candidate	OG	LIHC	ICR	-0.207561	2	1	FALSE	7.35294	10.3239	1	12.5356	4.8951	0.0189388	1
FGF19	Candidate	OG	LIHC	IS	0.357763	6	2	FALSE	8.82353	6.2753	1	6.83761	4.8951	0.369947	1
FGF19	Candidate	OG	LIHC	ICR	0.792675	6	2	FALSE	7.35294	10.1215	1	12.5356	4.1958	0.0109139	1
FGF19	Candidate	OG	LIHC	TIS	0.334254	6	2	FALSE	10.2941	10.9312	1	13.3903	4.8951	0.0119857	1
FGF19	Candidate	OG	LUSC	CYS	0.204771	6	2	FALSE	1.47059	7.89474	1	9.68661	3.4965	0.0331007	1
FGF19	Candidate	OG	LUSC	ICR	0.329663	6	2	FALSE	5.88235	5.26316	1	7.12251	0.699301	0.00669781	1
FGF19	Candidate	OG	LUSC	CPI	-0.194183	6	2	FALSE	1.47059	3.64372	1	3.7037	3.4965	0.661547	1
FGFR1	Canonical	OG	BRCA	IS	-0.11773	5	2	TRUE	2.94118	3.64372	1	5.12821	0	0.00826282	1
FGFR1	Canonical	OG	BRCA	CYS	-0.0819213	5	2	TRUE	5.88235	8.70445	1	10.2564	4.8951	0.0800046	1
FGFR1	Canonical	OG	BRCA	TIS	-0.208436	5	2	TRUE	1.47059	3.64372	1	2.5641	6.29371	1	0.598075
FGFR1	Canonical	OG	BRCA	CPI	-0.380732	5	2	TRUE	16.1765	1.61943	6.88e-05	1.9943	0.699301	0.369947	1
FGFR1	Canonical	OG	READ	IS	-0.271196	5	2	TRUE	5.88235	12.9555	1	13.9601	10.4895	0.267174	1
FGFR3	Canonical	OG	BLCA	IS	-0.702444	3	3	TRUE	0	6.07287	1	7.40741	2.7972	0.0800046	1
FGFR3	Canonical	OG	BLCA	CYS	-0.484264	3	3	TRUE	5.88235	8.09717	1	9.40171	4.8951	0.122422	1
FGFR3	Canonical	OG	BLCA	ICR	-0.65216	3	3	TRUE	4.41176	7.89474	1	9.68661	3.4965	0.0331007	1
FGFR3	Canonical	OG	BLCA	TIS	-1.00324	3	3	TRUE	0	2.83401	1	2.849	2.7972	0.691929	1
FGFR3	Canonical	OG	BLCA	CPI	-1.27097	3	3	TRUE	54.4118	28.5425	0.000745311	30.7692	23.0769	0.111724	1
FGFR3	Canonical	OG	UCEC	CYS	-0.530933	3	3	TRUE	5.88235	5.66802	1	6.55271	3.4965	0.208694	1
FGFR3	Canonical	OG	UCS	CPI	-0.293994	3	3	TRUE	5.88235	11.1336	1	11.6809	9.79021	0.41929	1
FHIT	Canonical	TSG	COAD-MSS	CYS	1.78636	4	2	FALSE	7.35294	6.07287	1	6.55271	4.8951	0.412259	1
FHIT	Canonical	TSG	COAD-MSS	ICR	1.8505	4	2	FALSE	1.47059	6.68016	1	0.854701	20.979	1	8.44e-13
FHIT	Canonical	TSG	STAD	CYS	0.0539768	4	2	FALSE	4.41176	5.26316	1	4.8433	6.29371	0.877779	1
FHIT	Canonical	TSG	STAD	ICR	0.20705	4	2	FALSE	4.41176	44.7368	1	45.2991	43.3566	0.464367	1
FHIT	Canonical	TSG	STAD	TIS	0.155557	4	2	FALSE	1.47059	6.68016	1	8.26211	2.7972	0.043384	1
FLII	Candidate	OG	SARC	IS	-0.0959342	1	1	FALSE	0	4.45344	1	5.41311	2.0979	0.14259	1
FLII	Candidate	OG	SARC	CYS	-0.231682	1	1	FALSE	29.4118	13.7652	0.0166414	17.3789	4.8951	0.00106622	1
FLII	Candidate	OG	SARC	TIS	-0.189435	1	1	FALSE	1.47059	6.47773	1	8.26211	2.0979	0.0189388	1
FMR1	Candidate	OG	KIRC	IS	1.06144	5	2	FALSE	36.7647	18.0162	0.00995939	21.9373	8.39161	0.00137226	1
FMR1	Candidate	OG	KIRC	CYS	0.729071	5	2	FALSE	5.88235	12.9555	1	13.9601	10.4895	0.267174	1
FMR1	Candidate	OG	LUSC	CPI	0.211225	5	2	FALSE	NA	NA	NA	NA	NA	NA	NA
FOXA1	Canonical	OG	BRCA	IS	-0.0763842	4	1	FALSE	NA	NA	NA	NA	NA	NA	NA
FOXA1	Canonical	OG	BRCA	TIS	-0.240195	4	1	FALSE	NA	NA	NA	NA	NA	NA	NA
FOXK1	Candidate	OG	SKCM	IS	-0.37434	3	1	FALSE	NA	NA	NA	NA	NA	NA	NA
FOXK1	Candidate	OG	SKCM	TIS	-0.0679397	3	1	FALSE	NA	NA	NA	NA	NA	NA	NA
FOXR2	Candidate	OG	SARC	TIS	0.249675	1	1	FALSE	NA	NA	NA	NA	NA	NA	NA
FRMPD4	Candidate	OG	READ	TIS	-1.19588	2	1	FALSE	NA	NA	NA	NA	NA	NA	NA
FUBP1	Canonical	TSG	LGG	IS	-0.133172	1	1	FALSE	NA	NA	NA	NA	NA	NA	NA
FUBP1	Canonical	TSG	LGG	CYS	0.468752	1	1	FALSE	NA	NA	NA	NA	NA	NA	NA
FUBP1	Canonical	TSG	LGG	TIS	0.431336	1	1	FALSE	NA	NA	NA	NA	NA	NA	NA
FUBP1	Canonical	TSG	LGG	CPI	0.242182	1	1	FALSE	NA	NA	NA	NA	NA	NA	NA
FXR1	Candidate	OG	HNSC	CPI	-0.308182	2	1	TRUE	NA	NA	NA	NA	NA	NA	NA
GAB3	Candidate	OG	LUSC	CPI	0.00402418	9	2	FALSE	NA	NA	NA	NA	NA	NA	NA
GAB3	Candidate	OG	STAD	CYS	0.0199802	9	2	FALSE	NA	NA	NA	NA	NA	NA	NA
GABRA6	Candidate	TSG	LUSC	CPI	-0.0355917	2	1	FALSE	NA	NA	NA	NA	NA	NA	NA
GATA3	Canonical	TSG	BRCA	IS	-0.100453	1	1	FALSE	NA	NA	NA	NA	NA	NA	NA
GATA3	Canonical	TSG	BRCA	CYS	-0.114697	1	1	FALSE	NA	NA	NA	NA	NA	NA	NA
GATA3	Canonical	TSG	BRCA	TIS	-0.270357	1	1	FALSE	NA	NA	NA	NA	NA	NA	NA
GATA3	Canonical	TSG	BRCA	CPI	-0.136495	1	1	FALSE	NA	NA	NA	NA	NA	NA	NA
GATAD1	Candidate	OG	STAD	ICR	-0.0390887	6	1	FALSE	NA	NA	NA	NA	NA	NA	NA
GFRAL	Candidate	OG	LUSC	CYS	-0.211814	1	1	FALSE	NA	NA	NA	NA	NA	NA	NA
GIGYF2	Candidate	TSG	LUSC	CYS	0.299994	2	1	FALSE	NA	NA	NA	NA	NA	NA	NA
GNA11	Canonical	OG	UVM	IS	0.156458	1	1	FALSE	NA	NA	NA	NA	NA	NA	NA
GNA11	Canonical	OG	UVM	ICR	0.283052	1	1	FALSE	NA	NA	NA	NA	NA	NA	NA
GNA11	Canonical	OG	UVM	TIS	0.291476	1	1	FALSE	NA	NA	NA	NA	NA	NA	NA
GNAQ	Canonical	OG	UVM	CPI	-0.148681	1	1	FALSE	NA	NA	NA	NA	NA	NA	NA
GNAS	Canonical	OG	BRCA	IS	0.055116	7	5	FALSE	NA	NA	NA	NA	NA	NA	NA
GNAS	Canonical	OG	BRCA	CPI	-0.164837	7	5	FALSE	NA	NA	NA	NA	NA	NA	NA
GNAS	Canonical	OG	COAD-MSS	ICR	0.186622	7	5	FALSE	NA	NA	NA	NA	NA	NA	NA
GNAS	Canonical	OG	LUAD	TIS	-0.157852	7	5	FALSE	NA	NA	NA	NA	NA	NA	NA
GNAS	Canonical	OG	READ	IS	0.080492	7	5	FALSE	NA	NA	NA	NA	NA	NA	NA
GNAS	Canonical	OG	READ	ICR	0.141349	7	5	FALSE	NA	NA	NA	NA	NA	NA	NA
GNAS	Canonical	OG	STAD	IS	-0.461637	7	5	FALSE	NA	NA	NA	NA	NA	NA	NA
GNAS	Canonical	OG	STAD	CYS	-0.485593	7	5	FALSE	NA	NA	NA	NA	NA	NA	NA
GNAS	Canonical	OG	STAD	ICR	-0.0726034	7	5	FALSE	NA	NA	NA	NA	NA	NA	NA
GNAS	Canonical	OG	STAD	TIS	-0.187467	7	5	FALSE	NA	NA	NA	NA	NA	NA	NA
GNAS	Canonical	OG	STAD	CPI	-0.0927398	7	5	FALSE	NA	NA	NA	NA	NA	NA	NA
GPATCH4	Candidate	OG	LIHC	IS	-0.10095	2	1	FALSE	NA	NA	NA	NA	NA	NA	NA
GPATCH4	Candidate	OG	LIHC	CYS	-0.0479478	2	1	FALSE	NA	NA	NA	NA	NA	NA	NA
GPATCH4	Candidate	OG	LIHC	ICR	-0.167416	2	1	FALSE	NA	NA	NA	NA	NA	NA	NA
GPR174	Candidate	OG	HNSC	IS	0.528623	1	1	TRUE	NA	NA	NA	NA	NA	NA	NA
GPR174	Candidate	OG	HNSC	CYS	0.538447	1	1	TRUE	NA	NA	NA	NA	NA	NA	NA
GPR174	Candidate	OG	HNSC	TIS	0.158995	1	1	TRUE	NA	NA	NA	NA	NA	NA	NA
GPR50	Candidate	OG	LUSC	CYS	0.392678	5	1	FALSE	NA	NA	NA	NA	NA	NA	NA
GPR50	Candidate	OG	LUSC	ICR	0.0338227	5	1	FALSE	NA	NA	NA	NA	NA	NA	NA
GRHL2	Candidate	OG	BRCA	IS	0.102206	2	1	FALSE	NA	NA	NA	NA	NA	NA	NA
GRHL2	Candidate	OG	BRCA	CYS	0.014583	2	1	FALSE	NA	NA	NA	NA	NA	NA	NA
GRHL2	Candidate	OG	BRCA	ICR	0.0505214	2	1	FALSE	NA	NA	NA	NA	NA	NA	NA
GRHL2	Candidate	OG	BRCA	TIS	0.237227	2	1	FALSE	NA	NA	NA	NA	NA	NA	NA
GRM8	Candidate	TSG	CESC	TIS	-0.333551	3	2	FALSE	NA	NA	NA	NA	NA	NA	NA
GRM8	Candidate	TSG	HNSC	ICR	0.21913	3	2	FALSE	NA	NA	NA	NA	NA	NA	NA
GSDMC	Candidate	OG	SKCM	IS	-0.143068	4	1	FALSE	NA	NA	NA	NA	NA	NA	NA
H3-5	Candidate	OG	HNSC	TIS	-0.185773	1	1	FALSE	NA	NA	NA	NA	NA	NA	NA
HAX1	Candidate	OG	CESC	CPI	1.32235	2	1	FALSE	NA	NA	NA	NA	NA	NA	NA
HCN1	Candidate	OG	HNSC	TIS	0.102929	4	2	FALSE	NA	NA	NA	NA	NA	NA	NA
HCN1	Candidate	OG	LUSC	CYS	-0.106099	4	2	FALSE	NA	NA	NA	NA	NA	NA	NA
HCN1	Candidate	OG	LUSC	CPI	0.179291	4	2	FALSE	NA	NA	NA	NA	NA	NA	NA
HERC2	Candidate	TSG	COAD-MSI	IS	0.875955	9	5	FALSE	NA	NA	NA	NA	NA	NA	NA
HERC2	Candidate	TSG	LUAD	CPI	-0.573948	9	5	FALSE	NA	NA	NA	NA	NA	NA	NA
HERC2	Candidate	TSG	LUSC	CYS	-0.042149	9	5	FALSE	NA	NA	NA	NA	NA	NA	NA
HERC2	Candidate	TSG	LUSC	CPI	0.119016	9	5	FALSE	NA	NA	NA	NA	NA	NA	NA
HERC2	Candidate	TSG	STAD	ICR	0.461291	9	5	FALSE	NA	NA	NA	NA	NA	NA	NA
HERC2	Candidate	TSG	STAD	TIS	0.319471	9	5	FALSE	NA	NA	NA	NA	NA	NA	NA
HERC2	Candidate	TSG	UCEC	ICR	0.43742	9	5	FALSE	NA	NA	NA	NA	NA	NA	NA
HIVEP1	Candidate	OG	SKCM	IS	0.138896	3	1	FALSE	NA	NA	NA	NA	NA	NA	NA
HIVEP1	Candidate	OG	SKCM	ICR	0.0132251	3	1	FALSE	NA	NA	NA	NA	NA	NA	NA
HLA-A	Candidate	OG	CESC	TIS	0.563766	1	1	FALSE	NA	NA	NA	NA	NA	NA	NA
HLA-B	Candidate	OG	CESC	TIS	0.536074	1	1	FALSE	NA	NA	NA	NA	NA	NA	NA
HLA-B	Candidate	OG	CESC	CPI	2.16611	1	1	FALSE	NA	NA	NA	NA	NA	NA	NA
HNF1A	Canonical	TSG	LIHC	CPI	-0.538059	1	1	FALSE	NA	NA	NA	NA	NA	NA	NA
HNRNPL	Candidate	OG	LUSC	CYS	-0.0490959	2	1	FALSE	NA	NA	NA	NA	NA	NA	NA
HNRNPL	Candidate	OG	LUSC	CPI	-0.652728	2	1	FALSE	NA	NA	NA	NA	NA	NA	NA
HORMAD1	Candidate	OG	CESC	TIS	-0.622963	10	1	FALSE	NA	NA	NA	NA	NA	NA	NA
HORMAD1	Candidate	OG	CESC	CPI	-1.66184	10	1	FALSE	NA	NA	NA	NA	NA	NA	NA
HRAS	Canonical	OG	BLCA	ICR	0.00250429	4	3	TRUE	NA	NA	NA	NA	NA	NA	NA
HRAS	Canonical	OG	BLCA	CPI	1.29578	4	3	TRUE	NA	NA	NA	NA	NA	NA	NA
HRAS	Canonical	OG	HNSC	ICR	0.911177	4	3	TRUE	NA	NA	NA	NA	NA	NA	NA
HRAS	Canonical	OG	HNSC	TIS	0.299783	4	3	TRUE	NA	NA	NA	NA	NA	NA	NA
HRAS	Canonical	OG	HNSC	CPI	0.445612	4	3	TRUE	NA	NA	NA	NA	NA	NA	NA
HRAS	Canonical	OG	PCPG	TIS	0.532836	4	3	TRUE	NA	NA	NA	NA	NA	NA	NA
HSF1	Candidate	OG	SARC	ICR	-0.653965	3	2	FALSE	NA	NA	NA	NA	NA	NA	NA
HSF1	Candidate	OG	SKCM	CPI	-0.362507	3	2	FALSE	NA	NA	NA	NA	NA	NA	NA
IDH1	Canonical	OG	GBM	CPI	-1.51495	4	2	FALSE	NA	NA	NA	NA	NA	NA	NA
IDH1	Canonical	OG	LGG	IS	-0.812002	4	2	FALSE	NA	NA	NA	NA	NA	NA	NA
IDH1	Canonical	OG	LGG	CYS	-0.431911	4	2	FALSE	NA	NA	NA	NA	NA	NA	NA
IDH1	Canonical	OG	LGG	ICR	-1.60865	4	2	FALSE	NA	NA	NA	NA	NA	NA	NA
IDH1	Canonical	OG	LGG	TIS	-1.03734	4	2	FALSE	NA	NA	NA	NA	NA	NA	NA
IDH1	Canonical	OG	LGG	CPI	-0.906184	4	2	FALSE	NA	NA	NA	NA	NA	NA	NA
IDH2	Canonical	OG	CESC	CYS	-0.228198	3	2	TRUE	NA	NA	NA	NA	NA	NA	NA
IDH2	Canonical	OG	LGG	IS	-1.20593	3	2	TRUE	NA	NA	NA	NA	NA	NA	NA
IDH2	Canonical	OG	LGG	ICR	-1.1898	3	2	TRUE	NA	NA	NA	NA	NA	NA	NA
IDH2	Canonical	OG	LGG	TIS	-0.81079	3	2	TRUE	NA	NA	NA	NA	NA	NA	NA
IDH2	Canonical	OG	LGG	CPI	-0.883407	3	2	TRUE	NA	NA	NA	NA	NA	NA	NA
IKBKB	Canonical	OG	COAD-MSS	ICR	-1.35433	3	1	TRUE	NA	NA	NA	NA	NA	NA	NA
IL22	Candidate	OG	BRCA	CPI	-0.337681	2	2	TRUE	NA	NA	NA	NA	NA	NA	NA
IL22	Candidate	OG	LUSC	CPI	-0.0384361	2	2	TRUE	NA	NA	NA	NA	NA	NA	NA
IL7R	Canonical	OG	LUAD	IS	-0.0663489	2	2	FALSE	NA	NA	NA	NA	NA	NA	NA
IL7R	Canonical	OG	LUAD	TIS	-0.0726877	2	2	FALSE	NA	NA	NA	NA	NA	NA	NA
IL7R	Canonical	OG	LUSC	ICR	-0.227061	2	2	FALSE	NA	NA	NA	NA	NA	NA	NA
IL7R	Canonical	OG	LUSC	TIS	-0.0550324	2	2	FALSE	NA	NA	NA	NA	NA	NA	NA
ING1	Candidate	OG	READ	ICR	0.00636822	4	1	FALSE	NA	NA	NA	NA	NA	NA	NA
ING1	Candidate	OG	READ	TIS	0.238529	4	1	FALSE	NA	NA	NA	NA	NA	NA	NA
INHBA	Candidate	OG	LUAD	CPI	0.326144	1	1	FALSE	NA	NA	NA	NA	NA	NA	NA
INO80	Candidate	TSG	CESC	CPI	-0.278428	2	1	TRUE	NA	NA	NA	NA	NA	NA	NA
INTS4	Candidate	OG	BRCA	IS	-0.250095	3	2	FALSE	NA	NA	NA	NA	NA	NA	NA
INTS4	Candidate	OG	BRCA	CPI	-0.455935	3	2	FALSE	NA	NA	NA	NA	NA	NA	NA
INTS4	Candidate	OG	OV	IS	0.21173	3	2	FALSE	NA	NA	NA	NA	NA	NA	NA
INTS4	Candidate	OG	OV	CYS	0.312205	3	2	FALSE	NA	NA	NA	NA	NA	NA	NA
INTS4	Candidate	OG	OV	CPI	1.05002	3	2	FALSE	NA	NA	NA	NA	NA	NA	NA
IRAG2	Candidate	OG	BLCA	CPI	-0.135733	6	2	FALSE	NA	NA	NA	NA	NA	NA	NA
IRAG2	Candidate	OG	OV	ICR	-0.274911	6	2	FALSE	NA	NA	NA	NA	NA	NA	NA
IRAG2	Candidate	OG	OV	CPI	0.268209	6	2	FALSE	NA	NA	NA	NA	NA	NA	NA
IRF2BP2	Candidate	OG	UCEC	CYS	-0.219161	3	1	FALSE	NA	NA	NA	NA	NA	NA	NA
JAK2	Canonical	OG	HNSC	IS	0.777638	3	1	TRUE	NA	NA	NA	NA	NA	NA	NA
JAK2	Canonical	OG	HNSC	CYS	0.807658	3	1	TRUE	NA	NA	NA	NA	NA	NA	NA
JAK2	Canonical	OG	HNSC	TIS	0.436955	3	1	TRUE	NA	NA	NA	NA	NA	NA	NA
JAK2	Canonical	OG	HNSC	CPI	-0.108286	3	1	TRUE	NA	NA	NA	NA	NA	NA	NA
KAT6A	Canonical	OG	COAD-MSS	ICR	1.17492	6	2	TRUE	NA	NA	NA	NA	NA	NA	NA
KAT6A	Canonical	OG	UCEC	CYS	-0.066672	6	2	TRUE	NA	NA	NA	NA	NA	NA	NA
KCNA6	Candidate	OG	HNSC	IS	-0.413593	3	2	FALSE	NA	NA	NA	NA	NA	NA	NA
KCNA6	Candidate	OG	HNSC	ICR	-0.148276	3	2	FALSE	NA	NA	NA	NA	NA	NA	NA
KCNA6	Candidate	OG	HNSC	TIS	-0.064833	3	2	FALSE	NA	NA	NA	NA	NA	NA	NA
KCNA6	Candidate	OG	PAAD	TIS	0.765425	3	2	FALSE	NA	NA	NA	NA	NA	NA	NA
KCNQ5	Candidate	TSG	SKCM	IS	0.134674	3	1	FALSE	NA	NA	NA	NA	NA	NA	NA
KCNQ5	Candidate	TSG	SKCM	TIS	0.302463	3	1	FALSE	NA	NA	NA	NA	NA	NA	NA
KDM1B	Candidate	OG	UVM	IS	-0.682367	1	1	FALSE	NA	NA	NA	NA	NA	NA	NA
KDM1B	Candidate	OG	UVM	CYS	-0.00432132	1	1	FALSE	NA	NA	NA	NA	NA	NA	NA
KDM1B	Candidate	OG	UVM	ICR	-0.331597	1	1	FALSE	NA	NA	NA	NA	NA	NA	NA
KDM1B	Candidate	OG	UVM	CPI	-1.06798	1	1	FALSE	NA	NA	NA	NA	NA	NA	NA
KDM2A	Candidate	OG	OSCC	CYS	1.24317	1	1	FALSE	NA	NA	NA	NA	NA	NA	NA
KDM5A	Canonical	OG	LUSC	ICR	0.222874	6	2	FALSE	NA	NA	NA	NA	NA	NA	NA
KDM5A	Canonical	OG	TGCT	IS	-0.0619799	6	2	FALSE	NA	NA	NA	NA	NA	NA	NA
KDM5A	Canonical	OG	TGCT	ICR	-2.59772	6	2	FALSE	NA	NA	NA	NA	NA	NA	NA
KDM5A	Canonical	OG	TGCT	CPI	0.612108	6	2	FALSE	NA	NA	NA	NA	NA	NA	NA
KDM5C	Canonical	TSG	KIRC	CPI	-0.363733	1	1	TRUE	NA	NA	NA	NA	NA	NA	NA
KDM6A	Canonical	TSG	BLCA	CYS	-0.0942851	6	3	TRUE	NA	NA	NA	NA	NA	NA	NA
KDM6A	Canonical	TSG	BLCA	ICR	-0.110299	6	3	TRUE	NA	NA	NA	NA	NA	NA	NA
KDM6A	Canonical	TSG	LUSC	CPI	0.0999757	6	3	TRUE	NA	NA	NA	NA	NA	NA	NA
KDM6A	Canonical	TSG	PAAD	IS	-0.615762	6	3	TRUE	NA	NA	NA	NA	NA	NA	NA
KDM6A	Canonical	TSG	PAAD	CYS	-0.326272	6	3	TRUE	NA	NA	NA	NA	NA	NA	NA
KDM6A	Canonical	TSG	PAAD	TIS	-0.997911	6	3	TRUE	NA	NA	NA	NA	NA	NA	NA
KDM6A	Canonical	TSG	PAAD	CPI	-0.663827	6	3	TRUE	NA	NA	NA	NA	NA	NA	NA
KDR	Canonical	OG	LUAD	IS	-0.107679	2	1	FALSE	NA	NA	NA	NA	NA	NA	NA
KDR	Canonical	OG	LUAD	CPI	-0.37034	2	1	FALSE	NA	NA	NA	NA	NA	NA	NA
KEAP1	Canonical	TSG	LUAD	IS	-0.887042	3	2	TRUE	NA	NA	NA	NA	NA	NA	NA
KEAP1	Canonical	TSG	LUAD	CYS	-0.408962	3	2	TRUE	NA	NA	NA	NA	NA	NA	NA
KEAP1	Canonical	TSG	LUAD	ICR	-0.175298	3	2	TRUE	NA	NA	NA	NA	NA	NA	NA
KEAP1	Canonical	TSG	LUAD	TIS	-0.842622	3	2	TRUE	NA	NA	NA	NA	NA	NA	NA
KEAP1	Canonical	TSG	LUAD	CPI	-0.468371	3	2	TRUE	NA	NA	NA	NA	NA	NA	NA
KEAP1	Canonical	TSG	LUSC	IS	-0.148193	3	2	TRUE	NA	NA	NA	NA	NA	NA	NA
KEAP1	Canonical	TSG	LUSC	TIS	-0.537926	3	2	TRUE	NA	NA	NA	NA	NA	NA	NA
KEAP1	Canonical	TSG	LUSC	CPI	-0.341602	3	2	TRUE	NA	NA	NA	NA	NA	NA	NA
KIF1B	Candidate	TSG	LUSC	CPI	0.416712	4	1	FALSE	NA	NA	NA	NA	NA	NA	NA
KIT	Canonical	OG	TGCT	CPI	-0.127243	3	1	FALSE	NA	NA	NA	NA	NA	NA	NA
KLF5	Candidate	OG	COAD-MSS	ICR	-0.394257	3	1	FALSE	NA	NA	NA	NA	NA	NA	NA
KMT2A	Canonical	OG	BLCA	CPI	-0.358299	1	1	TRUE	NA	NA	NA	NA	NA	NA	NA
KMT2B	Candidate	TSG	STAD	CYS	0.466585	2	2	FALSE	NA	NA	NA	NA	NA	NA	NA
KMT2B	Candidate	TSG	STAD	ICR	0.746211	2	2	FALSE	NA	NA	NA	NA	NA	NA	NA
KMT2B	Candidate	TSG	STAD	TIS	0.313715	2	2	FALSE	NA	NA	NA	NA	NA	NA	NA
KMT2B	Candidate	TSG	UCEC	CYS	0.383409	2	2	FALSE	NA	NA	NA	NA	NA	NA	NA
KMT2C	Canonical	TSG	BLCA	CPI	0.562281	10	6	FALSE	NA	NA	NA	NA	NA	NA	NA
KMT2C	Canonical	TSG	BRCA	TIS	-0.126639	10	6	FALSE	NA	NA	NA	NA	NA	NA	NA
KMT2C	Canonical	TSG	CESC	TIS	0.137249	10	6	FALSE	NA	NA	NA	NA	NA	NA	NA
KMT2C	Canonical	TSG	CESC	CPI	-0.205087	10	6	FALSE	NA	NA	NA	NA	NA	NA	NA
KMT2C	Canonical	TSG	KIRC	IS	-0.84004	10	6	FALSE	NA	NA	NA	NA	NA	NA	NA
KMT2C	Canonical	TSG	KIRC	CYS	-0.320446	10	6	FALSE	NA	NA	NA	NA	NA	NA	NA
KMT2C	Canonical	TSG	LUSC	CPI	-0.606482	10	6	FALSE	NA	NA	NA	NA	NA	NA	NA
KMT2C	Canonical	TSG	STAD	CYS	0.451277	10	6	FALSE	NA	NA	NA	NA	NA	NA	NA
KMT2C	Canonical	TSG	STAD	ICR	0.266959	10	6	FALSE	NA	NA	NA	NA	NA	NA	NA
KMT2C	Canonical	TSG	STAD	TIS	0.321953	10	6	FALSE	NA	NA	NA	NA	NA	NA	NA
KMT2D	Canonical	TSG	BLCA	CPI	-0.16063	6	4	FALSE	NA	NA	NA	NA	NA	NA	NA
KMT2D	Canonical	TSG	LUSC	ICR	-0.111321	6	4	FALSE	NA	NA	NA	NA	NA	NA	NA
KMT2D	Canonical	TSG	LUSC	CPI	-0.20827	6	4	FALSE	NA	NA	NA	NA	NA	NA	NA
KMT2D	Canonical	TSG	PRAD	IS	0.284132	6	4	FALSE	NA	NA	NA	NA	NA	NA	NA
KMT2D	Canonical	TSG	STAD	CYS	0.109611	6	4	FALSE	NA	NA	NA	NA	NA	NA	NA
KMT2D	Canonical	TSG	STAD	ICR	0.27979	6	4	FALSE	NA	NA	NA	NA	NA	NA	NA
KRAS	Canonical	OG	BLCA	CPI	-0.988697	19	12	TRUE	NA	NA	NA	NA	NA	NA	NA
KRAS	Canonical	OG	BRCA	TIS	-0.575043	19	12	TRUE	NA	NA	NA	NA	NA	NA	NA
KRAS	Canonical	OG	BRCA	CPI	0.524059	19	12	TRUE	NA	NA	NA	NA	NA	NA	NA
KRAS	Canonical	OG	CESC	TIS	-0.194033	19	12	TRUE	NA	NA	NA	NA	NA	NA	NA
KRAS	Canonical	OG	COAD-MSS	CYS	-0.0161018	19	12	TRUE	NA	NA	NA	NA	NA	NA	NA
KRAS	Canonical	OG	LUAD	CPI	0.275159	19	12	TRUE	NA	NA	NA	NA	NA	NA	NA
KRAS	Canonical	OG	LUSC	CPI	0.337295	19	12	TRUE	NA	NA	NA	NA	NA	NA	NA
KRAS	Canonical	OG	OV	ICR	-0.335749	19	12	TRUE	NA	NA	NA	NA	NA	NA	NA
KRAS	Canonical	OG	PAAD	TIS	0.6488	19	12	TRUE	NA	NA	NA	NA	NA	NA	NA
KRAS	Canonical	OG	PAAD	CPI	-1.02136	19	12	TRUE	NA	NA	NA	NA	NA	NA	NA
KRAS	Canonical	OG	SKCM	CPI	-0.284745	19	12	TRUE	NA	NA	NA	NA	NA	NA	NA
KRAS	Canonical	OG	STAD	IS	-0.475658	19	12	TRUE	NA	NA	NA	NA	NA	NA	NA
KRAS	Canonical	OG	STAD	CYS	-0.257759	19	12	TRUE	NA	NA	NA	NA	NA	NA	NA
KRAS	Canonical	OG	STAD	TIS	-0.131427	19	12	TRUE	NA	NA	NA	NA	NA	NA	NA
KRAS	Canonical	OG	STAD	CPI	-0.296411	19	12	TRUE	NA	NA	NA	NA	NA	NA	NA
KRAS	Canonical	OG	TGCT	ICR	0.802366	19	12	TRUE	NA	NA	NA	NA	NA	NA	NA
KRAS	Canonical	OG	TGCT	CPI	0.189637	19	12	TRUE	NA	NA	NA	NA	NA	NA	NA
KRAS	Canonical	OG	UCEC	CYS	0.209192	19	12	TRUE	NA	NA	NA	NA	NA	NA	NA
KRAS	Canonical	OG	UCEC	ICR	-0.567763	19	12	TRUE	NA	NA	NA	NA	NA	NA	NA
KRAS	Canonical	OG	UCEC	CPI	0.121762	19	12	TRUE	NA	NA	NA	NA	NA	NA	NA
KRTAP5-11	Candidate	OG	OSCC	CYS	-0.720779	1	1	FALSE	NA	NA	NA	NA	NA	NA	NA
LARP4B	Canonical	TSG	COAD-MSI	CYS	-0.321228	2	2	FALSE	NA	NA	NA	NA	NA	NA	NA
LARP4B	Canonical	TSG	COAD-MSI	CPI	1.04284	2	2	FALSE	NA	NA	NA	NA	NA	NA	NA
LARP4B	Canonical	TSG	STAD	ICR	0.287489	2	2	FALSE	NA	NA	NA	NA	NA	NA	NA
LATS2	Canonical	TSG	MESO	ICR	1.40286	2	1	FALSE	NA	NA	NA	NA	NA	NA	NA
LATS2	Canonical	TSG	MESO	TIS	0.904329	2	1	FALSE	NA	NA	NA	NA	NA	NA	NA
LBP	Candidate	OG	OAC	TIS	0.380029	3	1	FALSE	NA	NA	NA	NA	NA	NA	NA
LIFR	Candidate	OG	LUSC	CPI	-0.0267151	3	1	FALSE	NA	NA	NA	NA	NA	NA	NA
LLGL1	Candidate	OG	SARC	IS	-1.75e-15	1	1	FALSE	NA	NA	NA	NA	NA	NA	NA
LLGL2	Candidate	OG	LUSC	CYS	0.140669	2	1	FALSE	NA	NA	NA	NA	NA	NA	NA
LMO2	Canonical	OG	BLCA	CPI	0.109718	1	1	FALSE	NA	NA	NA	NA	NA	NA	NA
LRP1B	Canonical	TSG	BLCA	CYS	0.432816	16	9	FALSE	NA	NA	NA	NA	NA	NA	NA
LRP1B	Canonical	TSG	BLCA	ICR	0.529356	16	9	FALSE	NA	NA	NA	NA	NA	NA	NA
LRP1B	Canonical	TSG	BLCA	TIS	0.42821	16	9	FALSE	NA	NA	NA	NA	NA	NA	NA
LRP1B	Canonical	TSG	CESC	CYS	0.556967	16	9	FALSE	NA	NA	NA	NA	NA	NA	NA
LRP1B	Canonical	TSG	CESC	ICR	0.194436	16	9	FALSE	NA	NA	NA	NA	NA	NA	NA
LRP1B	Canonical	TSG	CESC	TIS	0.53424	16	9	FALSE	NA	NA	NA	NA	NA	NA	NA
LRP1B	Canonical	TSG	COAD-MSI	CYS	-0.110879	16	9	FALSE	NA	NA	NA	NA	NA	NA	NA
LRP1B	Canonical	TSG	COAD-MSI	CPI	-0.421779	16	9	FALSE	NA	NA	NA	NA	NA	NA	NA
LRP1B	Canonical	TSG	COAD-MSS	ICR	-0.117464	16	9	FALSE	NA	NA	NA	NA	NA	NA	NA
LRP1B	Canonical	TSG	HNSC	CYS	-0.276365	16	9	FALSE	NA	NA	NA	NA	NA	NA	NA
LRP1B	Canonical	TSG	HNSC	ICR	-0.440491	16	9	FALSE	NA	NA	NA	NA	NA	NA	NA
LRP1B	Canonical	TSG	HNSC	TIS	-0.262654	16	9	FALSE	NA	NA	NA	NA	NA	NA	NA
LRP1B	Canonical	TSG	HNSC	CPI	-0.372811	16	9	FALSE	NA	NA	NA	NA	NA	NA	NA
LRP1B	Canonical	TSG	LIHC	IS	-0.49182	16	9	FALSE	NA	NA	NA	NA	NA	NA	NA
LRP1B	Canonical	TSG	LIHC	CPI	-0.18326	16	9	FALSE	NA	NA	NA	NA	NA	NA	NA
LRP1B	Canonical	TSG	LUSC	ICR	0.123734	16	9	FALSE	NA	NA	NA	NA	NA	NA	NA
LRP1B	Canonical	TSG	LUSC	CPI	-0.30268	16	9	FALSE	NA	NA	NA	NA	NA	NA	NA
LRP1B	Canonical	TSG	STAD	IS	-0.306077	16	9	FALSE	NA	NA	NA	NA	NA	NA	NA
LRP1B	Canonical	TSG	STAD	CYS	-0.0871171	16	9	FALSE	NA	NA	NA	NA	NA	NA	NA
LRP1B	Canonical	TSG	UCEC	CYS	-0.0585645	16	9	FALSE	NA	NA	NA	NA	NA	NA	NA
LRP1B	Canonical	TSG	UCEC	ICR	0.563799	16	9	FALSE	NA	NA	NA	NA	NA	NA	NA
LRRC7	Candidate	TSG	READ	TIS	0.456883	3	1	FALSE	NA	NA	NA	NA	NA	NA	NA
LRRK1	Candidate	OG	SARC	CYS	1.04058	7	1	FALSE	NA	NA	NA	NA	NA	NA	NA
LRRK1	Candidate	OG	SARC	ICR	0.686429	7	1	FALSE	NA	NA	NA	NA	NA	NA	NA
LRTM1	Candidate	TSG	OSCC	CYS	1.27609	1	1	FALSE	NA	NA	NA	NA	NA	NA	NA
LUC7L2	Candidate	OG	SKCM	ICR	0.14141	2	1	FALSE	NA	NA	NA	NA	NA	NA	NA
LYN	Candidate	OG	SARC	IS	-0.693016	3	2	FALSE	NA	NA	NA	NA	NA	NA	NA
LYN	Candidate	OG	SARC	CYS	-0.113994	3	2	FALSE	NA	NA	NA	NA	NA	NA	NA
LYN	Candidate	OG	SARC	ICR	-0.913007	3	2	FALSE	NA	NA	NA	NA	NA	NA	NA
LYN	Candidate	OG	SARC	TIS	-0.97982	3	2	FALSE	NA	NA	NA	NA	NA	NA	NA
LYN	Candidate	OG	UCS	IS	0.784393	3	2	FALSE	NA	NA	NA	NA	NA	NA	NA
LYN	Candidate	OG	UCS	TIS	0.726164	3	2	FALSE	NA	NA	NA	NA	NA	NA	NA
LYN	Candidate	OG	UCS	CPI	0.27698	3	2	FALSE	NA	NA	NA	NA	NA	NA	NA
MAGEA1	Candidate	OG	HNSC	IS	-0.00315473	10	2	FALSE	NA	NA	NA	NA	NA	NA	NA
MAGEA1	Candidate	OG	OSCC	CYS	0.154845	10	2	FALSE	NA	NA	NA	NA	NA	NA	NA
MAGEA6	Candidate	OG	LUSC	ICR	0.0376242	9	2	FALSE	NA	NA	NA	NA	NA	NA	NA
MAGEA6	Candidate	OG	OSCC	CYS	0.00230783	9	2	FALSE	NA	NA	NA	NA	NA	NA	NA
MAGEC1	Candidate	OG	SKCM	IS	0.815857	6	1	FALSE	NA	NA	NA	NA	NA	NA	NA
MAGEC1	Candidate	OG	SKCM	CYS	0.801801	6	1	FALSE	NA	NA	NA	NA	NA	NA	NA
MAGEC1	Candidate	OG	SKCM	ICR	0.617907	6	1	FALSE	NA	NA	NA	NA	NA	NA	NA
MAGEC1	Candidate	OG	SKCM	TIS	1.02034	6	1	FALSE	NA	NA	NA	NA	NA	NA	NA
MAGEC2	Candidate	OG	READ	ICR	-0.376932	6	1	FALSE	NA	NA	NA	NA	NA	NA	NA
MAGEC2	Candidate	OG	READ	TIS	-1.44148	6	1	FALSE	NA	NA	NA	NA	NA	NA	NA
MAGED1	Candidate	OG	SARC	IS	0.00800514	1	1	FALSE	NA	NA	NA	NA	NA	NA	NA
MAGED1	Candidate	OG	SARC	TIS	0.697023	1	1	FALSE	NA	NA	NA	NA	NA	NA	NA
MAP2K1	Canonical	OG	SKCM	CPI	0.266938	1	1	FALSE	NA	NA	NA	NA	NA	NA	NA
MAP2K4	Canonical	unclassified	BRCA	TIS	0.114632	1	1	TRUE	NA	NA	NA	NA	NA	NA	NA
MAP2K4	Canonical	unclassified	BRCA	CPI	-0.25266	1	1	TRUE	NA	NA	NA	NA	NA	NA	NA
MAP3K1	Canonical	TSG	BRCA	IS	-0.346861	1	1	FALSE	NA	NA	NA	NA	NA	NA	NA
MAP3K1	Canonical	TSG	BRCA	CYS	-0.206255	1	1	FALSE	NA	NA	NA	NA	NA	NA	NA
MAP3K1	Canonical	TSG	BRCA	ICR	-0.310328	1	1	FALSE	NA	NA	NA	NA	NA	NA	NA
MAP3K1	Canonical	TSG	BRCA	TIS	-0.487618	1	1	FALSE	NA	NA	NA	NA	NA	NA	NA
MAP3K13	Canonical	unclassified	BRCA	TIS	0.371822	1	1	FALSE	NA	NA	NA	NA	NA	NA	NA
MAP3K21	Candidate	OG	UCEC	CYS	-0.262338	2	1	FALSE	NA	NA	NA	NA	NA	NA	NA
MAP3K4	Candidate	TSG	CESC	CPI	0.245568	4	1	FALSE	NA	NA	NA	NA	NA	NA	NA
MAPK1	Canonical	OG	CESC	CYS	0.116706	2	2	TRUE	NA	NA	NA	NA	NA	NA	NA
MAPK1	Canonical	OG	CESC	TIS	0.314332	2	2	TRUE	NA	NA	NA	NA	NA	NA	NA
MAPK1	Canonical	OG	LUSC	CPI	0.139746	2	2	TRUE	NA	NA	NA	NA	NA	NA	NA
MCL1	Candidate	OG	UCEC	IS	-0.218462	9	1	FALSE	NA	NA	NA	NA	NA	NA	NA
MDM2	Canonical	OG	BRCA	IS	-0.221569	2	2	TRUE	NA	NA	NA	NA	NA	NA	NA
MDM2	Canonical	OG	BRCA	TIS	-0.327252	2	2	TRUE	NA	NA	NA	NA	NA	NA	NA
MDM2	Canonical	OG	BRCA	CPI	-0.238557	2	2	TRUE	NA	NA	NA	NA	NA	NA	NA
MDM2	Canonical	OG	LUSC	CPI	-0.494654	2	2	TRUE	NA	NA	NA	NA	NA	NA	NA
MECOM	Canonical	OG	CESC	CYS	-0.0934989	5	2	FALSE	NA	NA	NA	NA	NA	NA	NA
MECOM	Canonical	OG	CESC	TIS	-0.0666248	5	2	FALSE	NA	NA	NA	NA	NA	NA	NA
MECOM	Canonical	OG	TGCT	CPI	1.81416	5	2	FALSE	NA	NA	NA	NA	NA	NA	NA
MED12	Canonical	unclassified	PRAD	IS	0.231695	1	1	FALSE	NA	NA	NA	NA	NA	NA	NA
MED12	Canonical	unclassified	PRAD	CPI	0.400299	1	1	FALSE	NA	NA	NA	NA	NA	NA	NA
MET	Canonical	OG	KIRP	ICR	-0.580981	3	3	FALSE	NA	NA	NA	NA	NA	NA	NA
MET	Canonical	OG	LGG	IS	-0.412083	3	3	FALSE	NA	NA	NA	NA	NA	NA	NA
MET	Canonical	OG	LUAD	ICR	0.877984	3	3	FALSE	NA	NA	NA	NA	NA	NA	NA
MET	Canonical	OG	LUAD	TIS	0.430294	3	3	FALSE	NA	NA	NA	NA	NA	NA	NA
MET	Canonical	OG	LUAD	CPI	0.311101	3	3	FALSE	NA	NA	NA	NA	NA	NA	NA
METTL3	Candidate	OG	BLCA	CPI	-0.233204	1	1	FALSE	NA	NA	NA	NA	NA	NA	NA
MGAT5B	Candidate	OG	SKCM	IS	0.0883614	1	1	FALSE	NA	NA	NA	NA	NA	NA	NA
MGAT5B	Candidate	OG	SKCM	TIS	0.397755	1	1	FALSE	NA	NA	NA	NA	NA	NA	NA
MIOS	Candidate	OG	SKCM	ICR	-0.0598619	4	1	FALSE	NA	NA	NA	NA	NA	NA	NA
MIOS	Candidate	OG	SKCM	TIS	-0.0348737	4	1	FALSE	NA	NA	NA	NA	NA	NA	NA
MORC4	Candidate	OG	KIRC	CYS	0.181297	1	1	FALSE	NA	NA	NA	NA	NA	NA	NA
MORC4	Candidate	OG	KIRC	ICR	0.677844	1	1	FALSE	NA	NA	NA	NA	NA	NA	NA
MRPS21	Candidate	OG	LUSC	CPI	-0.189464	4	1	FALSE	NA	NA	NA	NA	NA	NA	NA
MTCP1	Canonical	OG	CESC	CYS	0.0754372	7	6	FALSE	NA	NA	NA	NA	NA	NA	NA
MTCP1	Canonical	OG	CESC	TIS	0.358455	7	6	FALSE	NA	NA	NA	NA	NA	NA	NA
MTCP1	Canonical	OG	HNSC	IS	0.21486	7	6	FALSE	NA	NA	NA	NA	NA	NA	NA
MTCP1	Canonical	OG	HNSC	CYS	0.275791	7	6	FALSE	NA	NA	NA	NA	NA	NA	NA
MTCP1	Canonical	OG	HNSC	ICR	0.385356	7	6	FALSE	NA	NA	NA	NA	NA	NA	NA
MTCP1	Canonical	OG	HNSC	TIS	0.453296	7	6	FALSE	NA	NA	NA	NA	NA	NA	NA
MTCP1	Canonical	OG	KIRC	IS	1.10905	7	6	FALSE	NA	NA	NA	NA	NA	NA	NA
MTCP1	Canonical	OG	KIRC	CYS	0.508788	7	6	FALSE	NA	NA	NA	NA	NA	NA	NA
MTCP1	Canonical	OG	KIRC	ICR	0.844517	7	6	FALSE	NA	NA	NA	NA	NA	NA	NA
MTCP1	Canonical	OG	KIRC	CPI	0.151567	7	6	FALSE	NA	NA	NA	NA	NA	NA	NA
MTCP1	Canonical	OG	LUSC	IS	0.608308	7	6	FALSE	NA	NA	NA	NA	NA	NA	NA
MTCP1	Canonical	OG	LUSC	CYS	0.184352	7	6	FALSE	NA	NA	NA	NA	NA	NA	NA
MTCP1	Canonical	OG	LUSC	ICR	0.352255	7	6	FALSE	NA	NA	NA	NA	NA	NA	NA
MTCP1	Canonical	OG	LUSC	TIS	0.276667	7	6	FALSE	NA	NA	NA	NA	NA	NA	NA
MTCP1	Canonical	OG	LUSC	CPI	0.813661	7	6	FALSE	NA	NA	NA	NA	NA	NA	NA
MTCP1	Canonical	OG	PAAD	IS	0.795691	7	6	FALSE	NA	NA	NA	NA	NA	NA	NA
MTCP1	Canonical	OG	PAAD	CYS	0.418891	7	6	FALSE	NA	NA	NA	NA	NA	NA	NA
MTCP1	Canonical	OG	PAAD	TIS	0.860089	7	6	FALSE	NA	NA	NA	NA	NA	NA	NA
MTCP1	Canonical	OG	PAAD	CPI	0.703534	7	6	FALSE	NA	NA	NA	NA	NA	NA	NA
MTCP1	Canonical	OG	STAD	CYS	0.138404	7	6	FALSE	NA	NA	NA	NA	NA	NA	NA
MTCP1	Canonical	OG	STAD	TIS	0.361827	7	6	FALSE	NA	NA	NA	NA	NA	NA	NA
MTMR8	Candidate	OG	PRAD	IS	0.434328	1	1	FALSE	NA	NA	NA	NA	NA	NA	NA
MTMR8	Candidate	OG	PRAD	CPI	0.44445	1	1	FALSE	NA	NA	NA	NA	NA	NA	NA
MTOR	Canonical	OG	KIRC	CPI	-0.385493	1	1	TRUE	NA	NA	NA	NA	NA	NA	NA
MUC16	Candidate	TSG	COAD-MSI	IS	-0.725613	2	1	FALSE	NA	NA	NA	NA	NA	NA	NA
MYC	Canonical	OG	BRCA	IS	0.117265	7	6	TRUE	NA	NA	NA	NA	NA	NA	NA
MYC	Canonical	OG	BRCA	CYS	0.125823	7	6	TRUE	NA	NA	NA	NA	NA	NA	NA
MYC	Canonical	OG	BRCA	ICR	0.353248	7	6	TRUE	NA	NA	NA	NA	NA	NA	NA
MYC	Canonical	OG	BRCA	TIS	0.382093	7	6	TRUE	NA	NA	NA	NA	NA	NA	NA
MYC	Canonical	OG	BRCA	CPI	0.19613	7	6	TRUE	NA	NA	NA	NA	NA	NA	NA
MYC	Canonical	OG	LGG	IS	-0.140975	7	6	TRUE	NA	NA	NA	NA	NA	NA	NA
MYC	Canonical	OG	LGG	TIS	-0.0906787	7	6	TRUE	NA	NA	NA	NA	NA	NA	NA
MYC	Canonical	OG	LIHC	IS	0.382952	7	6	TRUE	NA	NA	NA	NA	NA	NA	NA
MYC	Canonical	OG	LIHC	CYS	0.198928	7	6	TRUE	NA	NA	NA	NA	NA	NA	NA
MYC	Canonical	OG	LIHC	ICR	0.207988	7	6	TRUE	NA	NA	NA	NA	NA	NA	NA
MYC	Canonical	OG	LIHC	CPI	0.309482	7	6	TRUE	NA	NA	NA	NA	NA	NA	NA
MYC	Canonical	OG	PRAD	ICR	0.131802	7	6	TRUE	NA	NA	NA	NA	NA	NA	NA
MYC	Canonical	OG	PRAD	CPI	-0.435672	7	6	TRUE	NA	NA	NA	NA	NA	NA	NA
MYC	Canonical	OG	SKCM	IS	-0.155569	7	6	TRUE	NA	NA	NA	NA	NA	NA	NA
MYC	Canonical	OG	SKCM	CPI	-0.752778	7	6	TRUE	NA	NA	NA	NA	NA	NA	NA
MYC	Canonical	OG	UVM	IS	0.657298	7	6	TRUE	NA	NA	NA	NA	NA	NA	NA
MYC	Canonical	OG	UVM	CYS	0.436443	7	6	TRUE	NA	NA	NA	NA	NA	NA	NA
MYC	Canonical	OG	UVM	ICR	0.810718	7	6	TRUE	NA	NA	NA	NA	NA	NA	NA
MYC	Canonical	OG	UVM	TIS	0.787783	7	6	TRUE	NA	NA	NA	NA	NA	NA	NA
MYC	Canonical	OG	UVM	CPI	1.12621	7	6	TRUE	NA	NA	NA	NA	NA	NA	NA
MYH4	Candidate	TSG	UCEC	CYS	-0.176129	1	1	FALSE	NA	NA	NA	NA	NA	NA	NA
MYH7	Candidate	TSG	LUSC	CPI	0.398796	1	1	FALSE	NA	NA	NA	NA	NA	NA	NA
MYL12A	Candidate	OG	HNSC	IS	-0.373274	2	1	FALSE	NA	NA	NA	NA	NA	NA	NA
MYL12A	Candidate	OG	HNSC	CYS	-0.286643	2	1	FALSE	NA	NA	NA	NA	NA	NA	NA
MYL12A	Candidate	OG	HNSC	ICR	-0.372295	2	1	FALSE	NA	NA	NA	NA	NA	NA	NA
MYL12A	Candidate	OG	HNSC	TIS	-0.245626	2	1	FALSE	NA	NA	NA	NA	NA	NA	NA
MYT1L	Candidate	TSG	LUSC	CPI	-0.249909	2	1	FALSE	NA	NA	NA	NA	NA	NA	NA
NAT10	Candidate	OG	BLCA	CPI	0.365763	1	1	FALSE	NA	NA	NA	NA	NA	NA	NA
NCAM2	Candidate	TSG	LUSC	CPI	0.300487	2	1	FALSE	NA	NA	NA	NA	NA	NA	NA
NCAPG2	Candidate	OG	KIRC	IS	-0.585507	3	2	FALSE	NA	NA	NA	NA	NA	NA	NA
NCAPG2	Candidate	OG	OV	CPI	0.491036	3	2	FALSE	NA	NA	NA	NA	NA	NA	NA
NCOA2	Canonical	OG	BRCA	IS	0.0787931	2	1	FALSE	NA	NA	NA	NA	NA	NA	NA
NCOA2	Canonical	OG	BRCA	CPI	-0.431855	2	1	FALSE	NA	NA	NA	NA	NA	NA	NA
NCOA3	Candidate	OG	BRCA	CPI	-0.457306	1	1	FALSE	NA	NA	NA	NA	NA	NA	NA
NCOR1	Canonical	TSG	BLCA	IS	0.146195	3	2	TRUE	NA	NA	NA	NA	NA	NA	NA
NCOR1	Canonical	TSG	BLCA	TIS	0.192579	3	2	TRUE	NA	NA	NA	NA	NA	NA	NA
NCOR1	Canonical	TSG	BLCA	CPI	0.065203	3	2	TRUE	NA	NA	NA	NA	NA	NA	NA
NCOR1	Canonical	TSG	BRCA	ICR	0.215812	3	2	TRUE	NA	NA	NA	NA	NA	NA	NA
NCOR1	Canonical	TSG	BRCA	TIS	0.306499	3	2	TRUE	NA	NA	NA	NA	NA	NA	NA
NCOR2	Canonical	TSG	UCEC	IS	-0.400435	4	1	FALSE	NA	NA	NA	NA	NA	NA	NA
NCOR2	Canonical	TSG	UCEC	CYS	-0.275615	4	1	FALSE	NA	NA	NA	NA	NA	NA	NA
NEK2	Candidate	OG	BRCA	CPI	-0.0454517	2	1	FALSE	NA	NA	NA	NA	NA	NA	NA
NES	Candidate	OG	BRCA	IS	-0.311852	2	1	FALSE	NA	NA	NA	NA	NA	NA	NA
NES	Candidate	OG	BRCA	CPI	0.100066	2	1	FALSE	NA	NA	NA	NA	NA	NA	NA
NF1	Canonical	TSG	BLCA	CPI	0.0474477	10	5	FALSE	NA	NA	NA	NA	NA	NA	NA
NF1	Canonical	TSG	BRCA	IS	0.465317	10	5	FALSE	NA	NA	NA	NA	NA	NA	NA
NF1	Canonical	TSG	BRCA	CYS	0.461649	10	5	FALSE	NA	NA	NA	NA	NA	NA	NA
NF1	Canonical	TSG	BRCA	ICR	0.929566	10	5	FALSE	NA	NA	NA	NA	NA	NA	NA
NF1	Canonical	TSG	BRCA	TIS	1.34747	10	5	FALSE	NA	NA	NA	NA	NA	NA	NA
NF1	Canonical	TSG	GBM	CPI	0.391035	10	5	FALSE	NA	NA	NA	NA	NA	NA	NA
NF1	Canonical	TSG	LGG	IS	0.980172	10	5	FALSE	NA	NA	NA	NA	NA	NA	NA
NF1	Canonical	TSG	LGG	CYS	0.727015	10	5	FALSE	NA	NA	NA	NA	NA	NA	NA
NF1	Canonical	TSG	LGG	TIS	0.305837	10	5	FALSE	NA	NA	NA	NA	NA	NA	NA
NF1	Canonical	TSG	PCPG	IS	-0.586176	10	5	FALSE	NA	NA	NA	NA	NA	NA	NA
NF1	Canonical	TSG	PCPG	ICR	-0.875279	10	5	FALSE	NA	NA	NA	NA	NA	NA	NA
NF2	Canonical	TSG	KIRP	ICR	-0.684663	2	2	FALSE	NA	NA	NA	NA	NA	NA	NA
NF2	Canonical	TSG	MESO	ICR	0.878288	2	2	FALSE	NA	NA	NA	NA	NA	NA	NA
NF2	Canonical	TSG	MESO	TIS	0.564113	2	2	FALSE	NA	NA	NA	NA	NA	NA	NA
NFE2L2	Canonical	OG	HNSC	IS	-0.0890245	8	4	FALSE	NA	NA	NA	NA	NA	NA	NA
NFE2L2	Canonical	OG	HNSC	ICR	-0.232111	8	4	FALSE	NA	NA	NA	NA	NA	NA	NA
NFE2L2	Canonical	OG	HNSC	TIS	-0.331008	8	4	FALSE	NA	NA	NA	NA	NA	NA	NA
NFE2L2	Canonical	OG	LIHC	CPI	-0.317919	8	4	FALSE	NA	NA	NA	NA	NA	NA	NA
NFE2L2	Canonical	OG	LUSC	ICR	0.122377	8	4	FALSE	NA	NA	NA	NA	NA	NA	NA
NFE2L2	Canonical	OG	LUSC	CPI	-0.601382	8	4	FALSE	NA	NA	NA	NA	NA	NA	NA
NFE2L2	Canonical	OG	OSCC	CPI	-0.236249	8	4	FALSE	NA	NA	NA	NA	NA	NA	NA
NFE2L3	Candidate	OG	LUAD	CPI	0.0904248	3	1	FALSE	NA	NA	NA	NA	NA	NA	NA
NIPBL	Candidate	OG	OAC	TIS	0.864009	5	1	FALSE	NA	NA	NA	NA	NA	NA	NA
NOS1	Candidate	TSG	LUSC	CPI	-0.106828	2	1	FALSE	NA	NA	NA	NA	NA	NA	NA
NOTCH1	Canonical	TSG	HNSC	CYS	0.313821	5	3	TRUE	NA	NA	NA	NA	NA	NA	NA
NOTCH1	Canonical	TSG	HNSC	ICR	0.119341	5	3	TRUE	NA	NA	NA	NA	NA	NA	NA
NOTCH1	Canonical	TSG	HNSC	TIS	0.189614	5	3	TRUE	NA	NA	NA	NA	NA	NA	NA
NOTCH1	Canonical	TSG	LGG	CPI	0.483947	5	3	TRUE	NA	NA	NA	NA	NA	NA	NA
NOTCH1	Canonical	TSG	UCEC	IS	0.611991	5	3	TRUE	NA	NA	NA	NA	NA	NA	NA
NOTCH3	Candidate	OG	BRCA	CPI	0.105581	1	1	TRUE	NA	NA	NA	NA	NA	NA	NA
NR1H4	Candidate	TSG	LUSC	CPI	0.468444	2	1	FALSE	NA	NA	NA	NA	NA	NA	NA
NRAS	Canonical	OG	COAD-MSS	CYS	-0.345115	6	4	TRUE	NA	NA	NA	NA	NA	NA	NA
NRAS	Canonical	OG	COAD-MSS	ICR	-0.298071	6	4	TRUE	NA	NA	NA	NA	NA	NA	NA
NRAS	Canonical	OG	SKCM	TIS	0.201681	6	4	TRUE	NA	NA	NA	NA	NA	NA	NA
NRAS	Canonical	OG	SKCM	CPI	0.124606	6	4	TRUE	NA	NA	NA	NA	NA	NA	NA
NRAS	Canonical	OG	TGCT	CPI	-0.659364	6	4	TRUE	NA	NA	NA	NA	NA	NA	NA
NRAS	Canonical	OG	THCA	TIS	-0.322739	6	4	TRUE	NA	NA	NA	NA	NA	NA	NA
NRAS	Canonical	OG	THCA	CPI	-0.603612	6	4	TRUE	NA	NA	NA	NA	NA	NA	NA
NRK	Candidate	OG	HNSC	IS	0.226686	2	1	FALSE	NA	NA	NA	NA	NA	NA	NA
NRK	Candidate	OG	HNSC	TIS	0.0440242	2	1	FALSE	NA	NA	NA	NA	NA	NA	NA
NSD1	Candidate	TSG	HNSC	IS	-0.856272	2	2	TRUE	NA	NA	NA	NA	NA	NA	NA
NSD1	Candidate	TSG	HNSC	CYS	-0.298664	2	2	TRUE	NA	NA	NA	NA	NA	NA	NA
NSD1	Candidate	TSG	HNSC	ICR	-0.397219	2	2	TRUE	NA	NA	NA	NA	NA	NA	NA
NSD1	Candidate	TSG	HNSC	TIS	-0.555641	2	2	TRUE	NA	NA	NA	NA	NA	NA	NA
NSD1	Candidate	TSG	LUSC	IS	-0.235265	2	2	TRUE	NA	NA	NA	NA	NA	NA	NA
NSD1	Candidate	TSG	LUSC	CYS	-0.922907	2	2	TRUE	NA	NA	NA	NA	NA	NA	NA
NSD1	Candidate	TSG	LUSC	ICR	-1.06379	2	2	TRUE	NA	NA	NA	NA	NA	NA	NA
NSD1	Candidate	TSG	LUSC	TIS	-0.558504	2	2	TRUE	NA	NA	NA	NA	NA	NA	NA
NSD1	Candidate	TSG	LUSC	CPI	-0.625492	2	2	TRUE	NA	NA	NA	NA	NA	NA	NA
NUDT11	Candidate	OG	HNSC	IS	0.662883	2	1	TRUE	NA	NA	NA	NA	NA	NA	NA
NUDT11	Candidate	OG	HNSC	CYS	0.259005	2	1	TRUE	NA	NA	NA	NA	NA	NA	NA
NUDT11	Candidate	OG	HNSC	ICR	1.16256	2	1	TRUE	NA	NA	NA	NA	NA	NA	NA
NUDT11	Candidate	OG	HNSC	TIS	1.13176	2	1	TRUE	NA	NA	NA	NA	NA	NA	NA
NUP133	Candidate	OG	LIHC	ICR	0.154794	2	1	FALSE	NA	NA	NA	NA	NA	NA	NA
OFD1	Candidate	OG	READ	TIS	0.505639	2	1	FALSE	NA	NA	NA	NA	NA	NA	NA
OR10H2	Candidate	OG	UCEC	CPI	-0.158147	2	1	FALSE	NA	NA	NA	NA	NA	NA	NA
OSMR	Candidate	OG	HNSC	IS	-0.0126816	4	3	FALSE	NA	NA	NA	NA	NA	NA	NA
OSMR	Candidate	OG	LUAD	CPI	0.0894076	4	3	FALSE	NA	NA	NA	NA	NA	NA	NA
OSMR	Candidate	OG	LUSC	ICR	-0.255231	4	3	FALSE	NA	NA	NA	NA	NA	NA	NA
OSR2	Candidate	OG	BRCA	IS	0.0773263	2	1	FALSE	NA	NA	NA	NA	NA	NA	NA
OSR2	Candidate	OG	BRCA	CYS	0.185359	2	1	FALSE	NA	NA	NA	NA	NA	NA	NA
OSR2	Candidate	OG	BRCA	ICR	0.238175	2	1	FALSE	NA	NA	NA	NA	NA	NA	NA
PAAF1	Candidate	OG	OSCC	CYS	0.472339	1	1	FALSE	NA	NA	NA	NA	NA	NA	NA
PAN3	Candidate	OG	READ	ICR	-0.820879	2	1	FALSE	NA	NA	NA	NA	NA	NA	NA
PBRM1	Canonical	TSG	KIRC	IS	-0.178602	5	2	TRUE	NA	NA	NA	NA	NA	NA	NA
PBRM1	Canonical	TSG	KIRC	CPI	0.622297	5	2	TRUE	NA	NA	NA	NA	NA	NA	NA
PBRM1	Canonical	TSG	STAD	CYS	0.383973	5	2	TRUE	NA	NA	NA	NA	NA	NA	NA
PBRM1	Canonical	TSG	STAD	ICR	0.75042	5	2	TRUE	NA	NA	NA	NA	NA	NA	NA
PBRM1	Canonical	TSG	STAD	TIS	0.413023	5	2	TRUE	NA	NA	NA	NA	NA	NA	NA
PCBP1	Canonical	unclassified	COAD-MSS	ICR	0.136181	1	1	FALSE	NA	NA	NA	NA	NA	NA	NA
PCDHB8	Candidate	TSG	SKCM	TIS	-0.0767986	1	1	FALSE	NA	NA	NA	NA	NA	NA	NA
PDCD1LG2	Canonical	OG	BLCA	ICR	0.196769	3	3	FALSE	NA	NA	NA	NA	NA	NA	NA
PDCD1LG2	Canonical	OG	BLCA	CPI	0.977698	3	3	FALSE	NA	NA	NA	NA	NA	NA	NA
PDCD1LG2	Canonical	OG	CESC	IS	0.61655	3	3	FALSE	NA	NA	NA	NA	NA	NA	NA
PDCD1LG2	Canonical	OG	CESC	CYS	0.846192	3	3	FALSE	NA	NA	NA	NA	NA	NA	NA
PDCD1LG2	Canonical	OG	CESC	TIS	0.642485	3	3	FALSE	NA	NA	NA	NA	NA	NA	NA
PDCD1LG2	Canonical	OG	HNSC	CYS	0.0271371	3	3	FALSE	NA	NA	NA	NA	NA	NA	NA
PDCD1LG2	Canonical	OG	HNSC	ICR	1.13581	3	3	FALSE	NA	NA	NA	NA	NA	NA	NA
PDCD1LG2	Canonical	OG	HNSC	TIS	0.565137	3	3	FALSE	NA	NA	NA	NA	NA	NA	NA
PDCD1LG2	Canonical	OG	HNSC	CPI	-0.165501	3	3	FALSE	NA	NA	NA	NA	NA	NA	NA
PDCD6	Candidate	OG	BLCA	CPI	0.240714	9	6	FALSE	NA	NA	NA	NA	NA	NA	NA
PDCD6	Candidate	OG	CESC	TIS	-0.161339	9	6	FALSE	NA	NA	NA	NA	NA	NA	NA
PDCD6	Candidate	OG	CESC	CPI	0.707882	9	6	FALSE	NA	NA	NA	NA	NA	NA	NA
PDCD6	Candidate	OG	HNSC	IS	-0.250561	9	6	FALSE	NA	NA	NA	NA	NA	NA	NA
PDCD6	Candidate	OG	HNSC	CYS	-0.176613	9	6	FALSE	NA	NA	NA	NA	NA	NA	NA
PDCD6	Candidate	OG	HNSC	ICR	-0.475717	9	6	FALSE	NA	NA	NA	NA	NA	NA	NA
PDCD6	Candidate	OG	HNSC	TIS	-0.616174	9	6	FALSE	NA	NA	NA	NA	NA	NA	NA
PDCD6	Candidate	OG	LUSC	IS	0.0429275	9	6	FALSE	NA	NA	NA	NA	NA	NA	NA
PDCD6	Candidate	OG	LUSC	CPI	0.453018	9	6	FALSE	NA	NA	NA	NA	NA	NA	NA
PDCD6	Candidate	OG	OSCC	CYS	0.340021	9	6	FALSE	NA	NA	NA	NA	NA	NA	NA
PDCD6	Candidate	OG	OV	CPI	0.329249	9	6	FALSE	NA	NA	NA	NA	NA	NA	NA
PDGFRA	Canonical	OG	GBM	CPI	0.0330482	3	1	FALSE	NA	NA	NA	NA	NA	NA	NA
PDYN	Candidate	OG	LUSC	CYS	-0.39881	2	1	FALSE	NA	NA	NA	NA	NA	NA	NA
PDYN	Candidate	OG	LUSC	ICR	-0.0875496	2	1	FALSE	NA	NA	NA	NA	NA	NA	NA
PDZD2	Candidate	OG	BLCA	CPI	0.311328	1	1	FALSE	NA	NA	NA	NA	NA	NA	NA
PEG3	Candidate	OG	BRCA	IS	-0.236131	2	1	FALSE	NA	NA	NA	NA	NA	NA	NA
PFKP	Candidate	OG	LGG	IS	-0.37154	1	1	FALSE	NA	NA	NA	NA	NA	NA	NA
PFKP	Candidate	OG	LGG	ICR	-0.661119	1	1	FALSE	NA	NA	NA	NA	NA	NA	NA
PHF21A	Candidate	OG	STAD	IS	-0.241503	1	1	FALSE	NA	NA	NA	NA	NA	NA	NA
PHF21A	Candidate	OG	STAD	CYS	-0.405339	1	1	FALSE	NA	NA	NA	NA	NA	NA	NA
PHF21A	Candidate	OG	STAD	TIS	-0.7197	1	1	FALSE	NA	NA	NA	NA	NA	NA	NA
PHKA2	Candidate	OG	READ	TIS	1.73115	2	1	FALSE	NA	NA	NA	NA	NA	NA	NA
PI4KA	Candidate	OG	LUSC	CYS	-0.166478	2	2	FALSE	NA	NA	NA	NA	NA	NA	NA
PI4KA	Candidate	OG	LUSC	ICR	-0.0954359	2	2	FALSE	NA	NA	NA	NA	NA	NA	NA
PI4KA	Candidate	OG	LUSC	TIS	-0.473982	2	2	FALSE	NA	NA	NA	NA	NA	NA	NA
PI4KA	Candidate	OG	SARC	ICR	1.03702	2	2	FALSE	NA	NA	NA	NA	NA	NA	NA
PIK3C2B	Candidate	OG	GBM	CYS	0.500766	2	2	FALSE	NA	NA	NA	NA	NA	NA	NA
PIK3C2B	Candidate	OG	GBM	CPI	-0.299291	2	2	FALSE	NA	NA	NA	NA	NA	NA	NA
PIK3C2B	Candidate	OG	LGG	ICR	0.606092	2	2	FALSE	NA	NA	NA	NA	NA	NA	NA
PIK3CA	Canonical	OG	BLCA	IS	0.210084	20	15	FALSE	NA	NA	NA	NA	NA	NA	NA
PIK3CA	Canonical	OG	BLCA	CYS	0.289839	20	15	FALSE	NA	NA	NA	NA	NA	NA	NA
PIK3CA	Canonical	OG	BLCA	ICR	0.40995	20	15	FALSE	NA	NA	NA	NA	NA	NA	NA
PIK3CA	Canonical	OG	BLCA	TIS	0.418341	20	15	FALSE	NA	NA	NA	NA	NA	NA	NA
PIK3CA	Canonical	OG	BLCA	CPI	0.374033	20	15	FALSE	NA	NA	NA	NA	NA	NA	NA
PIK3CA	Canonical	OG	BRCA	IS	0.161449	20	15	FALSE	NA	NA	NA	NA	NA	NA	NA
PIK3CA	Canonical	OG	BRCA	CYS	0.0900563	20	15	FALSE	NA	NA	NA	NA	NA	NA	NA
PIK3CA	Canonical	OG	BRCA	ICR	-0.0799508	20	15	FALSE	NA	NA	NA	NA	NA	NA	NA
PIK3CA	Canonical	OG	BRCA	TIS	0.0677729	20	15	FALSE	NA	NA	NA	NA	NA	NA	NA
PIK3CA	Canonical	OG	BRCA	CPI	-0.081636	20	15	FALSE	NA	NA	NA	NA	NA	NA	NA
PIK3CA	Canonical	OG	CESC	IS	-0.0760022	20	15	FALSE	NA	NA	NA	NA	NA	NA	NA
PIK3CA	Canonical	OG	CESC	TIS	-0.0548401	20	15	FALSE	NA	NA	NA	NA	NA	NA	NA
PIK3CA	Canonical	OG	CESC	CPI	-0.603127	20	15	FALSE	NA	NA	NA	NA	NA	NA	NA
PIK3CA	Canonical	OG	COAD-MSI	CPI	0.901786	20	15	FALSE	NA	NA	NA	NA	NA	NA	NA
PIK3CA	Canonical	OG	COAD-MSS	CYS	0.129892	20	15	FALSE	NA	NA	NA	NA	NA	NA	NA
PIK3CA	Canonical	OG	COAD-MSS	ICR	0.446227	20	15	FALSE	NA	NA	NA	NA	NA	NA	NA
PIK3CA	Canonical	OG	COAD-MSS	CPI	0.30988	20	15	FALSE	NA	NA	NA	NA	NA	NA	NA
PIK3CA	Canonical	OG	GBM	CPI	0.419033	20	15	FALSE	NA	NA	NA	NA	NA	NA	NA
PIK3CA	Canonical	OG	HNSC	CPI	-0.592737	20	15	FALSE	NA	NA	NA	NA	NA	NA	NA
PIK3CA	Canonical	OG	LGG	IS	0.346125	20	15	FALSE	NA	NA	NA	NA	NA	NA	NA
PIK3CA	Canonical	OG	LGG	ICR	0.204262	20	15	FALSE	NA	NA	NA	NA	NA	NA	NA
PIK3CA	Canonical	OG	LGG	TIS	0.808974	20	15	FALSE	NA	NA	NA	NA	NA	NA	NA
PIK3CA	Canonical	OG	LGG	CPI	0.529888	20	15	FALSE	NA	NA	NA	NA	NA	NA	NA
PIK3CA	Canonical	OG	LIHC	IS	-0.220103	20	15	FALSE	NA	NA	NA	NA	NA	NA	NA
PIK3CA	Canonical	OG	LUSC	CPI	0.0863388	20	15	FALSE	NA	NA	NA	NA	NA	NA	NA
PIK3CA	Canonical	OG	OSCC	IS	-0.451881	20	15	FALSE	NA	NA	NA	NA	NA	NA	NA
PIK3CA	Canonical	OG	OSCC	CYS	-0.304088	20	15	FALSE	NA	NA	NA	NA	NA	NA	NA
PIK3CA	Canonical	OG	OSCC	ICR	-0.350933	20	15	FALSE	NA	NA	NA	NA	NA	NA	NA
PIK3CA	Canonical	OG	OSCC	TIS	-0.201032	20	15	FALSE	NA	NA	NA	NA	NA	NA	NA
PIK3CA	Canonical	OG	STAD	IS	0.524558	20	15	FALSE	NA	NA	NA	NA	NA	NA	NA
PIK3CA	Canonical	OG	STAD	CYS	0.640241	20	15	FALSE	NA	NA	NA	NA	NA	NA	NA
PIK3CA	Canonical	OG	STAD	ICR	1.02492	20	15	FALSE	NA	NA	NA	NA	NA	NA	NA
PIK3CA	Canonical	OG	STAD	TIS	0.340558	20	15	FALSE	NA	NA	NA	NA	NA	NA	NA
PIK3CA	Canonical	OG	TGCT	ICR	0.84385	20	15	FALSE	NA	NA	NA	NA	NA	NA	NA
PIK3CA	Canonical	OG	TGCT	TIS	0.552136	20	15	FALSE	NA	NA	NA	NA	NA	NA	NA
PIK3CA	Canonical	OG	TGCT	CPI	-2.08343	20	15	FALSE	NA	NA	NA	NA	NA	NA	NA
PIK3CA	Canonical	OG	UCEC	IS	0.0276059	20	15	FALSE	NA	NA	NA	NA	NA	NA	NA
PIK3CA	Canonical	OG	UCEC	ICR	0.0509632	20	15	FALSE	NA	NA	NA	NA	NA	NA	NA
PIK3CA	Canonical	OG	UCS	IS	0.237612	20	15	FALSE	NA	NA	NA	NA	NA	NA	NA
PIK3R1	Canonical	TSG	GBM	CPI	1.76892	2	2	TRUE	NA	NA	NA	NA	NA	NA	NA
PIK3R1	Canonical	TSG	UCEC	CYS	0.0879465	2	2	TRUE	NA	NA	NA	NA	NA	NA	NA
PIK3R1	Canonical	TSG	UCEC	ICR	0.338048	2	2	TRUE	NA	NA	NA	NA	NA	NA	NA
PKHD1L1	Candidate	OG	HNSC	IS	-0.140599	3	1	FALSE	NA	NA	NA	NA	NA	NA	NA
PKHD1L1	Candidate	OG	HNSC	CYS	-0.039483	3	1	FALSE	NA	NA	NA	NA	NA	NA	NA
PKHD1L1	Candidate	OG	HNSC	TIS	-0.122707	3	1	FALSE	NA	NA	NA	NA	NA	NA	NA
PLAG1	Canonical	OG	SARC	IS	-0.812536	3	3	FALSE	NA	NA	NA	NA	NA	NA	NA
PLAG1	Canonical	OG	SARC	TIS	-0.670727	3	3	FALSE	NA	NA	NA	NA	NA	NA	NA
PLAG1	Canonical	OG	TGCT	CPI	-0.608592	3	3	FALSE	NA	NA	NA	NA	NA	NA	NA
PLAG1	Canonical	OG	UCS	IS	1.36329	3	3	FALSE	NA	NA	NA	NA	NA	NA	NA
PLAG1	Canonical	OG	UCS	TIS	1.10317	3	3	FALSE	NA	NA	NA	NA	NA	NA	NA
PLAG1	Canonical	OG	UCS	CPI	1.05428	3	3	FALSE	NA	NA	NA	NA	NA	NA	NA
PLXNA3	Candidate	OG	CESC	CPI	-0.106239	9	5	FALSE	NA	NA	NA	NA	NA	NA	NA
PLXNA3	Candidate	OG	HNSC	IS	-0.316347	9	5	FALSE	NA	NA	NA	NA	NA	NA	NA
PLXNA3	Candidate	OG	LIHC	IS	0.734685	9	5	FALSE	NA	NA	NA	NA	NA	NA	NA
PLXNA3	Candidate	OG	LIHC	CYS	0.595995	9	5	FALSE	NA	NA	NA	NA	NA	NA	NA
PLXNA3	Candidate	OG	LIHC	ICR	0.374241	9	5	FALSE	NA	NA	NA	NA	NA	NA	NA
PLXNA3	Candidate	OG	LIHC	TIS	0.0896522	9	5	FALSE	NA	NA	NA	NA	NA	NA	NA
PLXNA3	Candidate	OG	LUSC	CPI	0.0275136	9	5	FALSE	NA	NA	NA	NA	NA	NA	NA
PLXNA3	Candidate	OG	READ	TIS	0.132155	9	5	FALSE	NA	NA	NA	NA	NA	NA	NA
PLXNB2	Candidate	TSG	LUSC	CYS	0.3915	6	1	FALSE	NA	NA	NA	NA	NA	NA	NA
PLXNB2	Candidate	TSG	LUSC	CPI	-0.600186	6	1	FALSE	NA	NA	NA	NA	NA	NA	NA
POLE	Canonical	TSG	UCEC	IS	0.154635	4	1	FALSE	NA	NA	NA	NA	NA	NA	NA
POLE	Canonical	TSG	UCEC	CYS	0.0892905	4	1	FALSE	NA	NA	NA	NA	NA	NA	NA
POLE	Canonical	TSG	UCEC	ICR	1.03003	4	1	FALSE	NA	NA	NA	NA	NA	NA	NA
PPARG	Canonical	TSG	SKCM	IS	-0.103925	1	1	FALSE	NA	NA	NA	NA	NA	NA	NA
PPM1L	Candidate	OG	BRCA	IS	0.398658	1	1	FALSE	NA	NA	NA	NA	NA	NA	NA
PPM1L	Candidate	OG	BRCA	CPI	0.626746	1	1	FALSE	NA	NA	NA	NA	NA	NA	NA
PPP2R1A	Canonical	OG	UCEC	IS	-0.0786365	2	1	FALSE	NA	NA	NA	NA	NA	NA	NA
PPP2R1A	Canonical	OG	UCEC	ICR	0.197486	2	1	FALSE	NA	NA	NA	NA	NA	NA	NA
PPP6C	Canonical	TSG	SKCM	CPI	0.276308	1	1	FALSE	NA	NA	NA	NA	NA	NA	NA
PREX2	Canonical	OG	SKCM	CYS	0.0736558	2	2	FALSE	NA	NA	NA	NA	NA	NA	NA
PREX2	Canonical	OG	STAD	CYS	-0.106872	2	2	FALSE	NA	NA	NA	NA	NA	NA	NA
PRKAR1A	Canonical	unclassified	BRCA	IS	-0.137887	2	1	FALSE	NA	NA	NA	NA	NA	NA	NA
PRKAR1A	Canonical	unclassified	BRCA	CPI	-0.177282	2	1	FALSE	NA	NA	NA	NA	NA	NA	NA
PRKCI	Candidate	OG	CESC	TIS	-0.341992	4	1	TRUE	NA	NA	NA	NA	NA	NA	NA
PRKCI	Candidate	OG	CESC	CPI	-0.735386	4	1	TRUE	NA	NA	NA	NA	NA	NA	NA
PRKX	Candidate	OG	SKCM	IS	0.181704	2	1	FALSE	NA	NA	NA	NA	NA	NA	NA
PRKX	Candidate	OG	SKCM	TIS	0.266154	2	1	FALSE	NA	NA	NA	NA	NA	NA	NA
PRPF3	Candidate	OG	UCEC	CYS	-0.135521	6	1	FALSE	NA	NA	NA	NA	NA	NA	NA
PRPF3	Candidate	OG	UCEC	CPI	-0.224763	6	1	FALSE	NA	NA	NA	NA	NA	NA	NA
PRPF4B	Candidate	OG	SKCM	TIS	0.0803869	3	1	FALSE	NA	NA	NA	NA	NA	NA	NA
PRRG1	Candidate	OG	SARC	ICR	-0.354	1	1	FALSE	NA	NA	NA	NA	NA	NA	NA
PRRX1	Candidate	OG	SKCM	TIS	0.0703751	1	1	FALSE	NA	NA	NA	NA	NA	NA	NA
PSMD8	Candidate	OG	CESC	TIS	-0.484682	2	1	FALSE	NA	NA	NA	NA	NA	NA	NA
PSMD8	Candidate	OG	CESC	CPI	0.543444	2	1	FALSE	NA	NA	NA	NA	NA	NA	NA
PSMG4	Candidate	OG	SKCM	TIS	0.0398246	3	1	FALSE	NA	NA	NA	NA	NA	NA	NA
PTEN	Canonical	TSG	BLCA	IS	-0.0852093	18	14	TRUE	NA	NA	NA	NA	NA	NA	NA
PTEN	Canonical	TSG	BLCA	ICR	-0.0806131	18	14	TRUE	NA	NA	NA	NA	NA	NA	NA
PTEN	Canonical	TSG	BRCA	IS	0.501599	18	14	TRUE	NA	NA	NA	NA	NA	NA	NA
PTEN	Canonical	TSG	BRCA	CYS	0.317354	18	14	TRUE	NA	NA	NA	NA	NA	NA	NA
PTEN	Canonical	TSG	BRCA	ICR	0.621972	18	14	TRUE	NA	NA	NA	NA	NA	NA	NA
PTEN	Canonical	TSG	BRCA	TIS	0.942117	18	14	TRUE	NA	NA	NA	NA	NA	NA	NA
PTEN	Canonical	TSG	CESC	CYS	-0.442936	18	14	TRUE	NA	NA	NA	NA	NA	NA	NA
PTEN	Canonical	TSG	COAD-MSS	ICR	0.650265	18	14	TRUE	NA	NA	NA	NA	NA	NA	NA
PTEN	Canonical	TSG	GBM	CPI	0.509123	18	14	TRUE	NA	NA	NA	NA	NA	NA	NA
PTEN	Canonical	TSG	HNSC	CYS	0.292935	18	14	TRUE	NA	NA	NA	NA	NA	NA	NA
PTEN	Canonical	TSG	KIRC	IS	0.738928	18	14	TRUE	NA	NA	NA	NA	NA	NA	NA
PTEN	Canonical	TSG	KIRC	CYS	-0.149091	18	14	TRUE	NA	NA	NA	NA	NA	NA	NA
PTEN	Canonical	TSG	KIRC	CPI	1.80841	18	14	TRUE	NA	NA	NA	NA	NA	NA	NA
PTEN	Canonical	TSG	LGG	IS	0.843057	18	14	TRUE	NA	NA	NA	NA	NA	NA	NA
PTEN	Canonical	TSG	LGG	ICR	0.331819	18	14	TRUE	NA	NA	NA	NA	NA	NA	NA
PTEN	Canonical	TSG	LGG	CPI	0.243064	18	14	TRUE	NA	NA	NA	NA	NA	NA	NA
PTEN	Canonical	TSG	LIHC	CPI	-0.146397	18	14	TRUE	NA	NA	NA	NA	NA	NA	NA
PTEN	Canonical	TSG	LUSC	CPI	0.589522	18	14	TRUE	NA	NA	NA	NA	NA	NA	NA
PTEN	Canonical	TSG	PRAD	IS	-0.307146	18	14	TRUE	NA	NA	NA	NA	NA	NA	NA
PTEN	Canonical	TSG	PRAD	CYS	-0.22264	18	14	TRUE	NA	NA	NA	NA	NA	NA	NA
PTEN	Canonical	TSG	PRAD	TIS	-0.176825	18	14	TRUE	NA	NA	NA	NA	NA	NA	NA
PTEN	Canonical	TSG	SKCM	IS	-0.302221	18	14	TRUE	NA	NA	NA	NA	NA	NA	NA
PTEN	Canonical	TSG	SKCM	CYS	-0.444129	18	14	TRUE	NA	NA	NA	NA	NA	NA	NA
PTEN	Canonical	TSG	SKCM	TIS	-0.264157	18	14	TRUE	NA	NA	NA	NA	NA	NA	NA
PTEN	Canonical	TSG	UCEC	IS	0.19046	18	14	TRUE	NA	NA	NA	NA	NA	NA	NA
PTEN	Canonical	TSG	UCEC	CYS	0.457694	18	14	TRUE	NA	NA	NA	NA	NA	NA	NA
PTEN	Canonical	TSG	UCEC	CPI	0.339594	18	14	TRUE	NA	NA	NA	NA	NA	NA	NA
PTEN	Canonical	TSG	UCS	CPI	0.83343	18	14	TRUE	NA	NA	NA	NA	NA	NA	NA
PTK2	Candidate	OG	SKCM	IS	-0.106195	2	1	FALSE	NA	NA	NA	NA	NA	NA	NA
PTK2	Candidate	OG	SKCM	ICR	-0.270155	2	1	FALSE	NA	NA	NA	NA	NA	NA	NA
PTK2	Candidate	OG	SKCM	TIS	-0.21646	2	1	FALSE	NA	NA	NA	NA	NA	NA	NA
PTMA	Candidate	TSG	TGCT	ICR	-0.654329	1	1	FALSE	NA	NA	NA	NA	NA	NA	NA
PTPRD	Canonical	TSG	LUAD	IS	-0.286499	5	3	FALSE	NA	NA	NA	NA	NA	NA	NA
PTPRD	Canonical	TSG	LUAD	CYS	-0.14572	5	3	FALSE	NA	NA	NA	NA	NA	NA	NA
PTPRD	Canonical	TSG	LUSC	TIS	0.0294826	5	3	FALSE	NA	NA	NA	NA	NA	NA	NA
PTPRD	Canonical	TSG	LUSC	CPI	0.138488	5	3	FALSE	NA	NA	NA	NA	NA	NA	NA
PTPRD	Canonical	TSG	UCEC	IS	0.309161	5	3	FALSE	NA	NA	NA	NA	NA	NA	NA
PTPRD	Canonical	TSG	UCEC	CYS	0.384727	5	3	FALSE	NA	NA	NA	NA	NA	NA	NA
PTPRD	Canonical	TSG	UCEC	ICR	0.207713	5	3	FALSE	NA	NA	NA	NA	NA	NA	NA
PTPRT	Canonical	TSG	LUAD	IS	-0.0153354	1	1	FALSE	NA	NA	NA	NA	NA	NA	NA
PTPRT	Canonical	TSG	LUAD	CPI	-0.111781	1	1	FALSE	NA	NA	NA	NA	NA	NA	NA
PVRIG	Candidate	OG	SKCM	TIS	-0.203785	1	1	FALSE	NA	NA	NA	NA	NA	NA	NA
PXDN	Candidate	TSG	LUSC	CYS	-0.00301695	2	1	FALSE	NA	NA	NA	NA	NA	NA	NA
PXDNL	Candidate	OG	UCS	IS	0.981525	1	1	FALSE	NA	NA	NA	NA	NA	NA	NA
PXDNL	Candidate	OG	UCS	CYS	0.961753	1	1	FALSE	NA	NA	NA	NA	NA	NA	NA
PXDNL	Candidate	OG	UCS	ICR	1.62738	1	1	FALSE	NA	NA	NA	NA	NA	NA	NA
PXDNL	Candidate	OG	UCS	TIS	1.11538	1	1	FALSE	NA	NA	NA	NA	NA	NA	NA
PXDNL	Candidate	OG	UCS	CPI	0.878636	1	1	FALSE	NA	NA	NA	NA	NA	NA	NA
RADIL	Candidate	OG	KIRP	IS	-0.649394	4	2	FALSE	NA	NA	NA	NA	NA	NA	NA
RADIL	Candidate	OG	SKCM	ICR	-0.086197	4	2	FALSE	NA	NA	NA	NA	NA	NA	NA
RADIL	Candidate	OG	SKCM	TIS	-0.0965782	4	2	FALSE	NA	NA	NA	NA	NA	NA	NA
RANBP9	Candidate	OG	BRCA	IS	0.20489	4	1	FALSE	NA	NA	NA	NA	NA	NA	NA
RASA1	Candidate	TSG	LUSC	CPI	0.935875	3	1	FALSE	NA	NA	NA	NA	NA	NA	NA
RB1	Canonical	TSG	BLCA	IS	0.319713	13	6	TRUE	NA	NA	NA	NA	NA	NA	NA
RB1	Canonical	TSG	BLCA	CYS	0.376797	13	6	TRUE	NA	NA	NA	NA	NA	NA	NA
RB1	Canonical	TSG	BLCA	ICR	0.510676	13	6	TRUE	NA	NA	NA	NA	NA	NA	NA
RB1	Canonical	TSG	BLCA	TIS	0.379359	13	6	TRUE	NA	NA	NA	NA	NA	NA	NA
RB1	Canonical	TSG	BLCA	CPI	0.0534538	13	6	TRUE	NA	NA	NA	NA	NA	NA	NA
RB1	Canonical	TSG	GBM	CPI	-0.791662	13	6	TRUE	NA	NA	NA	NA	NA	NA	NA
RB1	Canonical	TSG	HNSC	TIS	0.282315	13	6	TRUE	NA	NA	NA	NA	NA	NA	NA
RB1	Canonical	TSG	LIHC	IS	-0.432411	13	6	TRUE	NA	NA	NA	NA	NA	NA	NA
RB1	Canonical	TSG	LIHC	CYS	-0.309338	13	6	TRUE	NA	NA	NA	NA	NA	NA	NA
RB1	Canonical	TSG	LIHC	ICR	-0.209279	13	6	TRUE	NA	NA	NA	NA	NA	NA	NA
RB1	Canonical	TSG	LIHC	CPI	-0.273241	13	6	TRUE	NA	NA	NA	NA	NA	NA	NA
RB1	Canonical	TSG	LUSC	IS	-0.160738	13	6	TRUE	NA	NA	NA	NA	NA	NA	NA
RB1	Canonical	TSG	LUSC	CPI	-0.453131	13	6	TRUE	NA	NA	NA	NA	NA	NA	NA
RB1	Canonical	TSG	SARC	TIS	0.353674	13	6	TRUE	NA	NA	NA	NA	NA	NA	NA
RBM10	Canonical	TSG	BLCA	ICR	-0.109055	2	2	FALSE	NA	NA	NA	NA	NA	NA	NA
RBM10	Canonical	TSG	LUAD	CPI	-0.0601302	2	2	FALSE	NA	NA	NA	NA	NA	NA	NA
RBM12	Candidate	OG	READ	TIS	-1.27123	2	1	FALSE	NA	NA	NA	NA	NA	NA	NA
RBM15	Candidate	TSG	CESC	TIS	0.663504	1	1	TRUE	NA	NA	NA	NA	NA	NA	NA
RBM8A	Candidate	OG	LUSC	CPI	-0.520267	2	1	FALSE	NA	NA	NA	NA	NA	NA	NA
RCL1	Candidate	OG	BLCA	CPI	0.808121	1	1	FALSE	NA	NA	NA	NA	NA	NA	NA
REL	Canonical	OG	LUSC	CPI	-0.210759	1	1	FALSE	NA	NA	NA	NA	NA	NA	NA
RHBG	Candidate	OG	BRCA	CPI	0.094937	2	1	FALSE	NA	NA	NA	NA	NA	NA	NA
RHOA	Canonical	OG	BLCA	IS	-0.1914	2	2	FALSE	NA	NA	NA	NA	NA	NA	NA
RHOA	Canonical	OG	BLCA	ICR	-0.268861	2	2	FALSE	NA	NA	NA	NA	NA	NA	NA
RHOA	Canonical	OG	STAD	CYS	0.0700151	2	2	FALSE	NA	NA	NA	NA	NA	NA	NA
RHOB	Candidate	OG	BLCA	CPI	-0.124807	1	1	FALSE	NA	NA	NA	NA	NA	NA	NA
RICTOR	Candidate	OG	LUAD	CPI	0.044595	5	1	FALSE	NA	NA	NA	NA	NA	NA	NA
RINL	Candidate	OG	LUSC	CPI	-0.0756363	2	1	FALSE	NA	NA	NA	NA	NA	NA	NA
RIT1	Canonical	OG	LUAD	CPI	-0.209015	4	2	FALSE	NA	NA	NA	NA	NA	NA	NA
RIT1	Canonical	OG	UCEC	IS	-0.579082	4	2	FALSE	NA	NA	NA	NA	NA	NA	NA
RIT1	Canonical	OG	UCEC	CYS	-0.721843	4	2	FALSE	NA	NA	NA	NA	NA	NA	NA
RNF213	Candidate	TSG	CESC	CPI	-0.888169	1	1	FALSE	NA	NA	NA	NA	NA	NA	NA
RNF216	Candidate	OG	SKCM	ICR	-0.11041	4	2	FALSE	NA	NA	NA	NA	NA	NA	NA
RNF216	Candidate	OG	STAD	IS	-0.0085063	4	2	FALSE	NA	NA	NA	NA	NA	NA	NA
RNF216	Candidate	OG	STAD	CYS	-0.330089	4	2	FALSE	NA	NA	NA	NA	NA	NA	NA
RNF216	Candidate	OG	STAD	ICR	-0.505099	4	2	FALSE	NA	NA	NA	NA	NA	NA	NA
RNF216	Candidate	OG	STAD	TIS	-0.377897	4	2	FALSE	NA	NA	NA	NA	NA	NA	NA
RNF43	Canonical	TSG	COAD-MSI	CPI	0.50831	4	2	TRUE	NA	NA	NA	NA	NA	NA	NA
RNF43	Canonical	TSG	UCEC	IS	0.290088	4	2	TRUE	NA	NA	NA	NA	NA	NA	NA
RO60	Candidate	OG	BRCA	ICR	-0.171899	1	1	FALSE	NA	NA	NA	NA	NA	NA	NA
RO60	Candidate	OG	BRCA	TIS	-0.12389	1	1	FALSE	NA	NA	NA	NA	NA	NA	NA
RO60	Candidate	OG	BRCA	CPI	-0.462568	1	1	FALSE	NA	NA	NA	NA	NA	NA	NA
RPGR	Candidate	OG	SARC	ICR	-5.46e-16	1	1	FALSE	NA	NA	NA	NA	NA	NA	NA
RPL22	Canonical	TSG	STAD	CYS	-0.623239	2	2	FALSE	NA	NA	NA	NA	NA	NA	NA
RPL22	Canonical	TSG	UCEC	ICR	0.432227	2	2	FALSE	NA	NA	NA	NA	NA	NA	NA
RPRD1B	Candidate	OG	COAD-MSS	ICR	0.16886	2	1	FALSE	NA	NA	NA	NA	NA	NA	NA
RPS6KA3	Candidate	OG	SARC	ICR	-0.368038	3	1	FALSE	NA	NA	NA	NA	NA	NA	NA
RS1	Candidate	OG	SARC	CYS	-0.0106896	2	1	FALSE	NA	NA	NA	NA	NA	NA	NA
RS1	Candidate	OG	SARC	ICR	-0.352804	2	1	FALSE	NA	NA	NA	NA	NA	NA	NA
RUSC2	Candidate	OG	LUSC	CYS	0.0706054	4	2	FALSE	NA	NA	NA	NA	NA	NA	NA
RUSC2	Candidate	OG	STAD	IS	-0.0511218	4	2	FALSE	NA	NA	NA	NA	NA	NA	NA
RUSC2	Candidate	OG	STAD	ICR	-0.252541	4	2	FALSE	NA	NA	NA	NA	NA	NA	NA
RUSC2	Candidate	OG	STAD	TIS	-0.304291	4	2	FALSE	NA	NA	NA	NA	NA	NA	NA
RXFP3	Candidate	OG	HNSC	TIS	-0.114494	3	1	FALSE	NA	NA	NA	NA	NA	NA	NA
S100A7A	Candidate	OG	SARC	CYS	0.152494	4	2	FALSE	NA	NA	NA	NA	NA	NA	NA
S100A7A	Candidate	OG	SKCM	TIS	-0.228246	4	2	FALSE	NA	NA	NA	NA	NA	NA	NA
SACS	Candidate	TSG	COAD-MSS	ICR	0.699431	7	1	FALSE	NA	NA	NA	NA	NA	NA	NA
SAMD9L	Candidate	OG	HNSC	CPI	0.521969	4	1	FALSE	NA	NA	NA	NA	NA	NA	NA
SCN10A	Candidate	TSG	SKCM	IS	-0.340545	1	1	FALSE	NA	NA	NA	NA	NA	NA	NA
SCN10A	Candidate	TSG	SKCM	CYS	-0.163062	1	1	FALSE	NA	NA	NA	NA	NA	NA	NA
SCN11A	Candidate	TSG	SKCM	TIS	0.0285605	1	1	FALSE	NA	NA	NA	NA	NA	NA	NA
SCN5A	Candidate	TSG	SKCM	IS	0.0350113	1	1	FALSE	NA	NA	NA	NA	NA	NA	NA
SEC61G	Candidate	OG	BLCA	CPI	0.363348	1	1	FALSE	NA	NA	NA	NA	NA	NA	NA
SEMA5A	Candidate	TSG	SKCM	TIS	-0.399888	1	1	FALSE	NA	NA	NA	NA	NA	NA	NA
SETD1B	Canonical	TSG	UCEC	CYS	0.216697	1	1	FALSE	NA	NA	NA	NA	NA	NA	NA
SETD2	Canonical	TSG	GBM	CPI	0.474311	6	2	FALSE	NA	NA	NA	NA	NA	NA	NA
SETD2	Canonical	TSG	KIRC	IS	0.457766	6	2	FALSE	NA	NA	NA	NA	NA	NA	NA
SETD2	Canonical	TSG	KIRC	CPI	0.681884	6	2	FALSE	NA	NA	NA	NA	NA	NA	NA
SETDB1	Canonical	OG	CESC	CPI	-0.159067	6	1	TRUE	NA	NA	NA	NA	NA	NA	NA
SF3B1	Canonical	OG	CESC	CYS	-0.257333	6	2	FALSE	NA	NA	NA	NA	NA	NA	NA
SF3B1	Canonical	OG	UVM	IS	-1.47325	6	2	FALSE	NA	NA	NA	NA	NA	NA	NA
SF3B1	Canonical	OG	UVM	CYS	-0.883042	6	2	FALSE	NA	NA	NA	NA	NA	NA	NA
SF3B1	Canonical	OG	UVM	ICR	-1.20428	6	2	FALSE	NA	NA	NA	NA	NA	NA	NA
SF3B1	Canonical	OG	UVM	TIS	-1.32249	6	2	FALSE	NA	NA	NA	NA	NA	NA	NA
SF3B1	Canonical	OG	UVM	CPI	-0.91927	6	2	FALSE	NA	NA	NA	NA	NA	NA	NA
SIN3A	Candidate	TSG	UCEC	CYS	-0.109294	1	1	FALSE	NA	NA	NA	NA	NA	NA	NA
SKP2	Candidate	OG	LUSC	TIS	-0.0407305	2	1	FALSE	NA	NA	NA	NA	NA	NA	NA
SLC10A3	Candidate	OG	LUSC	CPI	0.00314665	8	1	FALSE	NA	NA	NA	NA	NA	NA	NA
SLC1A3	Candidate	OG	LUSC	ICR	-0.0176017	4	1	FALSE	NA	NA	NA	NA	NA	NA	NA
SLC4A2	Candidate	OG	KIRC	IS	-0.54356	3	1	FALSE	NA	NA	NA	NA	NA	NA	NA
SLC4A2	Candidate	OG	KIRC	CYS	-1.45605	3	1	FALSE	NA	NA	NA	NA	NA	NA	NA
SLC4A2	Candidate	OG	KIRC	ICR	-0.365601	3	1	FALSE	NA	NA	NA	NA	NA	NA	NA
SLC6A11	Candidate	TSG	SKCM	TIS	-0.314367	2	1	FALSE	NA	NA	NA	NA	NA	NA	NA
SLC6A3	Candidate	OG	BRCA	IS	0.0520168	7	3	FALSE	NA	NA	NA	NA	NA	NA	NA
SLC6A3	Candidate	OG	BRCA	CPI	0.256229	7	3	FALSE	NA	NA	NA	NA	NA	NA	NA
SLC6A3	Candidate	OG	LUSC	CYS	0.038864	7	3	FALSE	NA	NA	NA	NA	NA	NA	NA
SLC6A3	Candidate	OG	UCEC	CYS	-0.375523	7	3	FALSE	NA	NA	NA	NA	NA	NA	NA
SLITRK3	Candidate	OG	HNSC	IS	0.0343651	2	1	FALSE	NA	NA	NA	NA	NA	NA	NA
SLITRK3	Candidate	OG	HNSC	ICR	0.215356	2	1	FALSE	NA	NA	NA	NA	NA	NA	NA
SLITRK3	Candidate	OG	HNSC	TIS	0.0268845	2	1	FALSE	NA	NA	NA	NA	NA	NA	NA
SLITRK3	Candidate	OG	HNSC	CPI	-0.193875	2	1	FALSE	NA	NA	NA	NA	NA	NA	NA
SMAD2	Canonical	TSG	COAD-MSS	ICR	-0.732818	4	1	FALSE	NA	NA	NA	NA	NA	NA	NA
SMAD3	Canonical	TSG	COAD-MSS	CYS	-0.524723	1	1	FALSE	NA	NA	NA	NA	NA	NA	NA
SMAD3	Canonical	TSG	COAD-MSS	ICR	-1.23589	1	1	FALSE	NA	NA	NA	NA	NA	NA	NA
SMAD4	Canonical	TSG	COAD-MSS	CYS	0.213187	7	3	TRUE	NA	NA	NA	NA	NA	NA	NA
SMAD4	Canonical	TSG	COAD-MSS	ICR	0.404623	7	3	TRUE	NA	NA	NA	NA	NA	NA	NA
SMAD4	Canonical	TSG	PAAD	TIS	0.0382686	7	3	TRUE	NA	NA	NA	NA	NA	NA	NA
SMAD4	Canonical	TSG	PAAD	CPI	-0.106773	7	3	TRUE	NA	NA	NA	NA	NA	NA	NA
SMAD4	Canonical	TSG	READ	IS	-0.441234	7	3	TRUE	NA	NA	NA	NA	NA	NA	NA
SMAD4	Canonical	TSG	READ	ICR	-0.80227	7	3	TRUE	NA	NA	NA	NA	NA	NA	NA
SMARCA4	Canonical	TSG	LGG	CPI	-0.365597	4	2	TRUE	NA	NA	NA	NA	NA	NA	NA
SMARCA4	Canonical	TSG	LUAD	CPI	-0.417543	4	2	TRUE	NA	NA	NA	NA	NA	NA	NA
SMARCB1	Canonical	TSG	KIRP	ICR	-0.533535	1	1	FALSE	NA	NA	NA	NA	NA	NA	NA
SMURF2	Candidate	OG	BRCA	IS	-0.0165057	3	1	TRUE	NA	NA	NA	NA	NA	NA	NA
SMURF2	Candidate	OG	BRCA	CPI	-0.0170736	3	1	TRUE	NA	NA	NA	NA	NA	NA	NA
SNRNP48	Candidate	OG	LIHC	IS	-0.243957	3	1	FALSE	NA	NA	NA	NA	NA	NA	NA
SNX8	Candidate	OG	SKCM	ICR	-0.267162	3	1	FALSE	NA	NA	NA	NA	NA	NA	NA
SNX8	Candidate	OG	SKCM	TIS	-0.255762	3	1	FALSE	NA	NA	NA	NA	NA	NA	NA
SOX2	Canonical	OG	BLCA	TIS	-0.10516	3	3	FALSE	NA	NA	NA	NA	NA	NA	NA
SOX2	Canonical	OG	HNSC	ICR	-0.300344	3	3	FALSE	NA	NA	NA	NA	NA	NA	NA
SOX2	Canonical	OG	HNSC	TIS	-0.224525	3	3	FALSE	NA	NA	NA	NA	NA	NA	NA
SOX2	Canonical	OG	LUSC	IS	-0.251506	3	3	FALSE	NA	NA	NA	NA	NA	NA	NA
SOX2	Canonical	OG	LUSC	TIS	-0.0126884	3	3	FALSE	NA	NA	NA	NA	NA	NA	NA
SOX2	Canonical	OG	LUSC	CPI	-0.458596	3	3	FALSE	NA	NA	NA	NA	NA	NA	NA
SOX9	Canonical	TSG	COAD-MSS	CYS	0.0968376	3	1	FALSE	NA	NA	NA	NA	NA	NA	NA
SPAG17	Candidate	TSG	LUSC	CPI	-0.637123	4	2	FALSE	NA	NA	NA	NA	NA	NA	NA
SPAG17	Candidate	TSG	SKCM	IS	-0.213457	4	2	FALSE	NA	NA	NA	NA	NA	NA	NA
SPAG17	Candidate	TSG	SKCM	TIS	-0.0151082	4	2	FALSE	NA	NA	NA	NA	NA	NA	NA
SPART	Candidate	TSG	COAD-MSS	ICR	0.102506	1	1	FALSE	NA	NA	NA	NA	NA	NA	NA
SPEN	Canonical	TSG	BRCA	TIS	0.36103	2	2	FALSE	NA	NA	NA	NA	NA	NA	NA
SPEN	Canonical	TSG	CESC	CYS	0.317764	2	2	FALSE	NA	NA	NA	NA	NA	NA	NA
SPOP	Canonical	OG	BRCA	TIS	0.16309	3	2	FALSE	NA	NA	NA	NA	NA	NA	NA
SPOP	Canonical	OG	PRAD	ICR	-0.258397	3	2	FALSE	NA	NA	NA	NA	NA	NA	NA
SRC	Canonical	OG	COAD-MSS	CYS	0.463096	2	1	FALSE	NA	NA	NA	NA	NA	NA	NA
SRC	Canonical	OG	COAD-MSS	ICR	0.558082	2	1	FALSE	NA	NA	NA	NA	NA	NA	NA
SRC	Canonical	OG	COAD-MSS	CPI	0.436674	2	1	FALSE	NA	NA	NA	NA	NA	NA	NA
SSH3	Candidate	OG	OSCC	CYS	0.0226681	2	1	FALSE	NA	NA	NA	NA	NA	NA	NA
SSX1	Canonical	OG	SARC	IS	1.35633	1	1	FALSE	NA	NA	NA	NA	NA	NA	NA
SSX2	Canonical	OG	SARC	TIS	0.717426	1	1	FALSE	NA	NA	NA	NA	NA	NA	NA
STAB1	Candidate	TSG	SKCM	IS	0.0210064	1	1	FALSE	NA	NA	NA	NA	NA	NA	NA
STAB1	Candidate	TSG	SKCM	TIS	0.234466	1	1	FALSE	NA	NA	NA	NA	NA	NA	NA
STAG2	Canonical	TSG	BLCA	IS	-0.128818	2	2	FALSE	NA	NA	NA	NA	NA	NA	NA
STAG2	Canonical	TSG	BLCA	CPI	-0.217516	2	2	FALSE	NA	NA	NA	NA	NA	NA	NA
STAG2	Canonical	TSG	GBM	CPI	0.446149	2	2	FALSE	NA	NA	NA	NA	NA	NA	NA
STK11	Canonical	TSG	CESC	CYS	0.579296	2	2	TRUE	NA	NA	NA	NA	NA	NA	NA
STK11	Canonical	TSG	CESC	CPI	0.168529	2	2	TRUE	NA	NA	NA	NA	NA	NA	NA
STK11	Canonical	TSG	LUAD	IS	-0.359472	2	2	TRUE	NA	NA	NA	NA	NA	NA	NA
STK11	Canonical	TSG	LUAD	TIS	-0.314451	2	2	TRUE	NA	NA	NA	NA	NA	NA	NA
STK31	Candidate	OG	SKCM	CPI	0.132041	2	1	FALSE	NA	NA	NA	NA	NA	NA	NA
SYNE1	Candidate	TSG	BLCA	CYS	0.121954	8	5	FALSE	NA	NA	NA	NA	NA	NA	NA
SYNE1	Candidate	TSG	HNSC	ICR	0.232141	8	5	FALSE	NA	NA	NA	NA	NA	NA	NA
SYNE1	Candidate	TSG	OAC	TIS	0.431223	8	5	FALSE	NA	NA	NA	NA	NA	NA	NA
SYNE1	Candidate	TSG	READ	ICR	0.277684	8	5	FALSE	NA	NA	NA	NA	NA	NA	NA
SYNE1	Candidate	TSG	READ	TIS	0.66998	8	5	FALSE	NA	NA	NA	NA	NA	NA	NA
SYNE1	Candidate	TSG	SKCM	CYS	0.0206358	8	5	FALSE	NA	NA	NA	NA	NA	NA	NA
SYNE1	Candidate	TSG	SKCM	TIS	0.0589339	8	5	FALSE	NA	NA	NA	NA	NA	NA	NA
TAB3	Candidate	OG	SARC	IS	0.405977	2	1	FALSE	NA	NA	NA	NA	NA	NA	NA
TAB3	Candidate	OG	SARC	CYS	0.616135	2	1	FALSE	NA	NA	NA	NA	NA	NA	NA
TAB3	Candidate	OG	SARC	ICR	0.954891	2	1	FALSE	NA	NA	NA	NA	NA	NA	NA
TAB3	Candidate	OG	SARC	TIS	0.323688	2	1	FALSE	NA	NA	NA	NA	NA	NA	NA
TAF4	Candidate	OG	READ	ICR	0.47396	2	1	FALSE	NA	NA	NA	NA	NA	NA	NA
TAF4	Candidate	OG	READ	TIS	1.99292	2	1	FALSE	NA	NA	NA	NA	NA	NA	NA
TBL1XR1	Canonical	unclassified	BRCA	IS	-0.400258	1	1	FALSE	NA	NA	NA	NA	NA	NA	NA
TBL1XR1	Canonical	unclassified	BRCA	CYS	-0.0887622	1	1	FALSE	NA	NA	NA	NA	NA	NA	NA
TBL1XR1	Canonical	unclassified	BRCA	TIS	-0.0418246	1	1	FALSE	NA	NA	NA	NA	NA	NA	NA
TBX3	Canonical	unclassified	BRCA	TIS	0.220485	1	1	FALSE	NA	NA	NA	NA	NA	NA	NA
TBX3	Canonical	unclassified	BRCA	CPI	0.346841	1	1	FALSE	NA	NA	NA	NA	NA	NA	NA
TCF12	Candidate	TSG	LGG	ICR	-0.530979	1	1	FALSE	NA	NA	NA	NA	NA	NA	NA
TCF4	Candidate	TSG	UCEC	CYS	-0.0368444	1	1	FALSE	NA	NA	NA	NA	NA	NA	NA
TCHH	Candidate	OG	SARC	CYS	0.503491	4	1	FALSE	NA	NA	NA	NA	NA	NA	NA
TCHH	Candidate	OG	SARC	ICR	0.0928998	4	1	FALSE	NA	NA	NA	NA	NA	NA	NA
TDRD10	Candidate	OG	CESC	CPI	0.364725	2	1	FALSE	NA	NA	NA	NA	NA	NA	NA
TENM2	Candidate	TSG	LUSC	CYS	0.0182682	1	1	FALSE	NA	NA	NA	NA	NA	NA	NA
TENM2	Candidate	TSG	LUSC	CPI	0.588679	1	1	FALSE	NA	NA	NA	NA	NA	NA	NA
TERT	Canonical	OG	BLCA	IS	0.369738	11	8	FALSE	NA	NA	NA	NA	NA	NA	NA
TERT	Canonical	OG	BLCA	CYS	0.132497	11	8	FALSE	NA	NA	NA	NA	NA	NA	NA
TERT	Canonical	OG	BLCA	ICR	0.22399	11	8	FALSE	NA	NA	NA	NA	NA	NA	NA
TERT	Canonical	OG	BLCA	TIS	0.209151	11	8	FALSE	NA	NA	NA	NA	NA	NA	NA
TERT	Canonical	OG	BLCA	CPI	0.389681	11	8	FALSE	NA	NA	NA	NA	NA	NA	NA
TERT	Canonical	OG	BRCA	TIS	-0.596736	11	8	FALSE	NA	NA	NA	NA	NA	NA	NA
TERT	Canonical	OG	CESC	IS	-0.0823683	11	8	FALSE	NA	NA	NA	NA	NA	NA	NA
TERT	Canonical	OG	CESC	CYS	-0.287253	11	8	FALSE	NA	NA	NA	NA	NA	NA	NA
TERT	Canonical	OG	CESC	ICR	-0.0432447	11	8	FALSE	NA	NA	NA	NA	NA	NA	NA
TERT	Canonical	OG	CESC	TIS	-0.136688	11	8	FALSE	NA	NA	NA	NA	NA	NA	NA
TERT	Canonical	OG	CESC	CPI	0.579547	11	8	FALSE	NA	NA	NA	NA	NA	NA	NA
TERT	Canonical	OG	HNSC	CYS	-0.231704	11	8	FALSE	NA	NA	NA	NA	NA	NA	NA
TERT	Canonical	OG	HNSC	ICR	-0.370838	11	8	FALSE	NA	NA	NA	NA	NA	NA	NA
TERT	Canonical	OG	HNSC	TIS	-0.561312	11	8	FALSE	NA	NA	NA	NA	NA	NA	NA
TERT	Canonical	OG	LUSC	IS	0.0310985	11	8	FALSE	NA	NA	NA	NA	NA	NA	NA
TERT	Canonical	OG	LUSC	CPI	0.291169	11	8	FALSE	NA	NA	NA	NA	NA	NA	NA
TERT	Canonical	OG	SKCM	CPI	-0.179918	11	8	FALSE	NA	NA	NA	NA	NA	NA	NA
TERT	Canonical	OG	STAD	CYS	0.203782	11	8	FALSE	NA	NA	NA	NA	NA	NA	NA
TERT	Canonical	OG	UCEC	CYS	-0.15425	11	8	FALSE	NA	NA	NA	NA	NA	NA	NA
TEX14	Candidate	OG	BLCA	CPI	-0.00887516	2	1	FALSE	NA	NA	NA	NA	NA	NA	NA
TFAP2A	Candidate	OG	LIHC	IS	-0.815123	3	1	FALSE	NA	NA	NA	NA	NA	NA	NA
TFAP2A	Candidate	OG	LIHC	CYS	-0.182665	3	1	FALSE	NA	NA	NA	NA	NA	NA	NA
TFAP2A	Candidate	OG	LIHC	TIS	-0.623712	3	1	FALSE	NA	NA	NA	NA	NA	NA	NA
TGFBR2	Canonical	TSG	COAD-MSI	CYS	-0.582144	5	2	TRUE	NA	NA	NA	NA	NA	NA	NA
TGFBR2	Canonical	TSG	COAD-MSI	CPI	0.708919	5	2	TRUE	NA	NA	NA	NA	NA	NA	NA
TGFBR2	Canonical	TSG	PAAD	TIS	0.644557	5	2	TRUE	NA	NA	NA	NA	NA	NA	NA
TGS1	Candidate	OG	SARC	IS	-0.0165642	3	1	FALSE	NA	NA	NA	NA	NA	NA	NA
TGS1	Candidate	OG	SARC	CYS	-0.254061	3	1	FALSE	NA	NA	NA	NA	NA	NA	NA
TGS1	Candidate	OG	SARC	ICR	-0.153563	3	1	FALSE	NA	NA	NA	NA	NA	NA	NA
THBS2	Candidate	TSG	BLCA	CPI	-0.0148747	2	1	FALSE	NA	NA	NA	NA	NA	NA	NA
THSD7A	Candidate	TSG	HNSC	ICR	0.147857	1	1	FALSE	NA	NA	NA	NA	NA	NA	NA
TMEM132B	Candidate	OG	SKCM	IS	0.323425	1	1	FALSE	NA	NA	NA	NA	NA	NA	NA
TMEM132B	Candidate	OG	SKCM	CYS	0.441003	1	1	FALSE	NA	NA	NA	NA	NA	NA	NA
TMEM132B	Candidate	OG	SKCM	ICR	0.219016	1	1	FALSE	NA	NA	NA	NA	NA	NA	NA
TMEM132B	Candidate	OG	SKCM	TIS	0.225345	1	1	FALSE	NA	NA	NA	NA	NA	NA	NA
TMEM199	Candidate	OG	BRCA	IS	-0.349905	1	1	FALSE	NA	NA	NA	NA	NA	NA	NA
TMEM199	Candidate	OG	BRCA	CPI	-0.20212	1	1	FALSE	NA	NA	NA	NA	NA	NA	NA
TP53	Canonical	TSG	BLCA	ICR	0.123482	25	18	TRUE	NA	NA	NA	NA	NA	NA	NA
TP53	Canonical	TSG	BLCA	TIS	0.154584	25	18	TRUE	NA	NA	NA	NA	NA	NA	NA
TP53	Canonical	TSG	BRCA	IS	0.693304	25	18	TRUE	NA	NA	NA	NA	NA	NA	NA
TP53	Canonical	TSG	BRCA	CYS	0.36994	25	18	TRUE	NA	NA	NA	NA	NA	NA	NA
TP53	Canonical	TSG	BRCA	ICR	0.929179	25	18	TRUE	NA	NA	NA	NA	NA	NA	NA
TP53	Canonical	TSG	BRCA	TIS	0.855132	25	18	TRUE	NA	NA	NA	NA	NA	NA	NA
TP53	Canonical	TSG	BRCA	CPI	0.997337	25	18	TRUE	NA	NA	NA	NA	NA	NA	NA
TP53	Canonical	TSG	COAD-MSI	CPI	0.828284	25	18	TRUE	NA	NA	NA	NA	NA	NA	NA
TP53	Canonical	TSG	COAD-MSS	CYS	-0.189102	25	18	TRUE	NA	NA	NA	NA	NA	NA	NA
TP53	Canonical	TSG	COAD-MSS	ICR	0.414903	25	18	TRUE	NA	NA	NA	NA	NA	NA	NA
TP53	Canonical	TSG	GBM	CPI	-0.0958167	25	18	TRUE	NA	NA	NA	NA	NA	NA	NA
TP53	Canonical	TSG	HNSC	IS	-0.561786	25	18	TRUE	NA	NA	NA	NA	NA	NA	NA
TP53	Canonical	TSG	HNSC	CYS	-0.518715	25	18	TRUE	NA	NA	NA	NA	NA	NA	NA
TP53	Canonical	TSG	HNSC	ICR	-0.766965	25	18	TRUE	NA	NA	NA	NA	NA	NA	NA
TP53	Canonical	TSG	HNSC	TIS	-0.491445	25	18	TRUE	NA	NA	NA	NA	NA	NA	NA
TP53	Canonical	TSG	KIRC	CYS	-0.234553	25	18	TRUE	NA	NA	NA	NA	NA	NA	NA
TP53	Canonical	TSG	LGG	IS	0.903239	25	18	TRUE	NA	NA	NA	NA	NA	NA	NA
TP53	Canonical	TSG	LGG	ICR	0.248357	25	18	TRUE	NA	NA	NA	NA	NA	NA	NA
TP53	Canonical	TSG	LGG	TIS	0.446832	25	18	TRUE	NA	NA	NA	NA	NA	NA	NA
TP53	Canonical	TSG	LGG	CPI	0.532545	25	18	TRUE	NA	NA	NA	NA	NA	NA	NA
TP53	Canonical	TSG	LIHC	IS	-0.107547	25	18	TRUE	NA	NA	NA	NA	NA	NA	NA
TP53	Canonical	TSG	LIHC	CYS	-0.441439	25	18	TRUE	NA	NA	NA	NA	NA	NA	NA
TP53	Canonical	TSG	LIHC	ICR	-0.207504	25	18	TRUE	NA	NA	NA	NA	NA	NA	NA
TP53	Canonical	TSG	LIHC	CPI	0.129296	25	18	TRUE	NA	NA	NA	NA	NA	NA	NA
TP53	Canonical	TSG	LUAD	IS	0.11595	25	18	TRUE	NA	NA	NA	NA	NA	NA	NA
TP53	Canonical	TSG	LUAD	ICR	0.355407	25	18	TRUE	NA	NA	NA	NA	NA	NA	NA
TP53	Canonical	TSG	LUAD	TIS	0.280758	25	18	TRUE	NA	NA	NA	NA	NA	NA	NA
TP53	Canonical	TSG	LUAD	CPI	0.167613	25	18	TRUE	NA	NA	NA	NA	NA	NA	NA
TP53	Canonical	TSG	OSCC	CYS	0.493468	25	18	TRUE	NA	NA	NA	NA	NA	NA	NA
TP53	Canonical	TSG	OV	ICR	0.255089	25	18	TRUE	NA	NA	NA	NA	NA	NA	NA
TP53	Canonical	TSG	PAAD	IS	0.346567	25	18	TRUE	NA	NA	NA	NA	NA	NA	NA
TP53	Canonical	TSG	PAAD	TIS	0.479492	25	18	TRUE	NA	NA	NA	NA	NA	NA	NA
TP53	Canonical	TSG	PRAD	IS	0.124049	25	18	TRUE	NA	NA	NA	NA	NA	NA	NA
TP53	Canonical	TSG	PRAD	ICR	0.176717	25	18	TRUE	NA	NA	NA	NA	NA	NA	NA
TP53	Canonical	TSG	PRAD	CPI	-0.236862	25	18	TRUE	NA	NA	NA	NA	NA	NA	NA
TP53	Canonical	TSG	READ	IS	0.765832	25	18	TRUE	NA	NA	NA	NA	NA	NA	NA
TP53	Canonical	TSG	READ	TIS	0.512016	25	18	TRUE	NA	NA	NA	NA	NA	NA	NA
TP53	Canonical	TSG	SKCM	TIS	0.0521879	25	18	TRUE	NA	NA	NA	NA	NA	NA	NA
TP53	Canonical	TSG	SKCM	CPI	0.420549	25	18	TRUE	NA	NA	NA	NA	NA	NA	NA
TP53	Canonical	TSG	STAD	IS	-0.363928	25	18	TRUE	NA	NA	NA	NA	NA	NA	NA
TP53	Canonical	TSG	STAD	CYS	-0.208894	25	18	TRUE	NA	NA	NA	NA	NA	NA	NA
TP53	Canonical	TSG	STAD	TIS	-0.339143	25	18	TRUE	NA	NA	NA	NA	NA	NA	NA
TP53	Canonical	TSG	UCEC	CPI	-0.153673	25	18	TRUE	NA	NA	NA	NA	NA	NA	NA
TP63	Canonical	unclassified	BRCA	CPI	0.150688	3	1	FALSE	NA	NA	NA	NA	NA	NA	NA
TPO	Candidate	TSG	LUSC	CPI	0.941212	2	1	FALSE	NA	NA	NA	NA	NA	NA	NA
TPTE	Candidate	TSG	LUSC	CYS	0.250582	3	1	FALSE	NA	NA	NA	NA	NA	NA	NA
TRPM1	Candidate	TSG	UCEC	IS	0.161852	4	1	FALSE	NA	NA	NA	NA	NA	NA	NA
TRPS1	Candidate	OG	LGG	ICR	-0.228497	8	4	FALSE	NA	NA	NA	NA	NA	NA	NA
TRPS1	Candidate	OG	READ	TIS	1.59889	8	4	FALSE	NA	NA	NA	NA	NA	NA	NA
TRPS1	Candidate	OG	SARC	CYS	-0.841569	8	4	FALSE	NA	NA	NA	NA	NA	NA	NA
TRPS1	Candidate	OG	SKCM	CYS	-0.131351	8	4	FALSE	NA	NA	NA	NA	NA	NA	NA
TSC2	Canonical	TSG	LIHC	CPI	0.977344	1	1	FALSE	NA	NA	NA	NA	NA	NA	NA
TTC14	Candidate	OG	HNSC	ICR	-0.415918	2	1	FALSE	NA	NA	NA	NA	NA	NA	NA
TTC14	Candidate	OG	HNSC	TIS	-0.222157	2	1	FALSE	NA	NA	NA	NA	NA	NA	NA
TXNIP	Candidate	OG	LUSC	CPI	-0.032169	3	1	FALSE	NA	NA	NA	NA	NA	NA	NA
UBR5	Canonical	OG	STAD	CYS	-0.0691443	2	1	TRUE	NA	NA	NA	NA	NA	NA	NA
UBR5	Canonical	OG	STAD	ICR	-0.324426	2	1	TRUE	NA	NA	NA	NA	NA	NA	NA
USH2A	Candidate	TSG	HNSC	CPI	0.0810826	5	3	FALSE	NA	NA	NA	NA	NA	NA	NA
USH2A	Candidate	TSG	SARC	ICR	1.51433	5	3	FALSE	NA	NA	NA	NA	NA	NA	NA
USH2A	Candidate	TSG	UCEC	ICR	0.249646	5	3	FALSE	NA	NA	NA	NA	NA	NA	NA
USP13	Candidate	OG	BRCA	CPI	0.229087	2	1	FALSE	NA	NA	NA	NA	NA	NA	NA
USP28	Candidate	TSG	CESC	CPI	-0.812214	4	1	TRUE	NA	NA	NA	NA	NA	NA	NA
VCAN	Candidate	TSG	LUSC	CPI	-0.33636	3	1	FALSE	NA	NA	NA	NA	NA	NA	NA
VHL	Canonical	TSG	KIRC	IS	-0.0298035	1	1	TRUE	NA	NA	NA	NA	NA	NA	NA
VHL	Canonical	TSG	KIRC	ICR	-0.0192345	1	1	TRUE	NA	NA	NA	NA	NA	NA	NA
VHL	Canonical	TSG	KIRC	CPI	0.0966243	1	1	TRUE	NA	NA	NA	NA	NA	NA	NA
VMA21	Candidate	OG	LUSC	CYS	0.107211	5	1	FALSE	NA	NA	NA	NA	NA	NA	NA
VMA21	Candidate	OG	LUSC	ICR	0.0421361	5	1	FALSE	NA	NA	NA	NA	NA	NA	NA
WAS	Canonical	OG	SARC	IS	1.09e-14	2	1	FALSE	NA	NA	NA	NA	NA	NA	NA
WDR45	Candidate	OG	OV	CPI	-0.127994	3	1	FALSE	NA	NA	NA	NA	NA	NA	NA
WDR93	Candidate	OG	CESC	CPI	0.11888	2	1	FALSE	NA	NA	NA	NA	NA	NA	NA
WNK1	Candidate	OG	HNSC	ICR	-0.0559486	6	2	FALSE	NA	NA	NA	NA	NA	NA	NA
WNK1	Candidate	OG	LUSC	CPI	0.0328517	6	2	FALSE	NA	NA	NA	NA	NA	NA	NA
WNK2	Canonical	TSG	UCEC	ICR	0.828768	1	1	FALSE	NA	NA	NA	NA	NA	NA	NA
WNT5B	Candidate	OG	OV	IS	0.125487	5	1	FALSE	NA	NA	NA	NA	NA	NA	NA
WNT5B	Candidate	OG	OV	CPI	0.982877	5	1	FALSE	NA	NA	NA	NA	NA	NA	NA
WWP1	Candidate	OG	LIHC	IS	0.327771	2	1	TRUE	NA	NA	NA	NA	NA	NA	NA
WWP1	Candidate	OG	LIHC	ICR	0.154726	2	1	TRUE	NA	NA	NA	NA	NA	NA	NA
WWP1	Candidate	OG	LIHC	TIS	0.257632	2	1	TRUE	NA	NA	NA	NA	NA	NA	NA
YEATS4	Candidate	OG	BRCA	IS	-0.545615	7	5	FALSE	NA	NA	NA	NA	NA	NA	NA
YEATS4	Candidate	OG	HNSC	IS	0.387666	7	5	FALSE	NA	NA	NA	NA	NA	NA	NA
YEATS4	Candidate	OG	LUSC	CPI	-0.158812	7	5	FALSE	NA	NA	NA	NA	NA	NA	NA
YEATS4	Candidate	OG	SKCM	ICR	-0.122649	7	5	FALSE	NA	NA	NA	NA	NA	NA	NA
YEATS4	Candidate	OG	SKCM	TIS	-0.411491	7	5	FALSE	NA	NA	NA	NA	NA	NA	NA
YEATS4	Candidate	OG	STAD	IS	-0.0522869	7	5	FALSE	NA	NA	NA	NA	NA	NA	NA
YEATS4	Candidate	OG	STAD	TIS	-0.274029	7	5	FALSE	NA	NA	NA	NA	NA	NA	NA
ZBTB7B	Candidate	OG	UCS	TIS	-1.10127	4	1	FALSE	NA	NA	NA	NA	NA	NA	NA
ZC4H2	Candidate	OG	PRAD	IS	0.0609831	1	1	FALSE	NA	NA	NA	NA	NA	NA	NA
ZC4H2	Candidate	OG	PRAD	CYS	0.201529	1	1	FALSE	NA	NA	NA	NA	NA	NA	NA
ZC4H2	Candidate	OG	PRAD	CPI	0.541278	1	1	FALSE	NA	NA	NA	NA	NA	NA	NA
ZCCHC24	Candidate	OG	BRCA	IS	0.422199	1	1	FALSE	NA	NA	NA	NA	NA	NA	NA
ZCCHC24	Candidate	OG	BRCA	CPI	0.392412	1	1	FALSE	NA	NA	NA	NA	NA	NA	NA
ZFHX3	Canonical	TSG	LUSC	CPI	0.414128	4	2	FALSE	NA	NA	NA	NA	NA	NA	NA
ZFHX3	Canonical	TSG	PRAD	CPI	-0.258991	4	2	FALSE	NA	NA	NA	NA	NA	NA	NA
ZFHX4	Candidate	OG	SARC	CYS	-0.594841	3	1	FALSE	NA	NA	NA	NA	NA	NA	NA
ZFHX4	Candidate	OG	SARC	TIS	-0.0696121	3	1	FALSE	NA	NA	NA	NA	NA	NA	NA
ZFP36L2	Candidate	TSG	COAD-MSI	IS	0.298794	2	1	FALSE	NA	NA	NA	NA	NA	NA	NA
ZNF131	Candidate	OG	LUSC	CYS	0.00118604	4	1	FALSE	NA	NA	NA	NA	NA	NA	NA
ZNF217	Candidate	OG	SARC	ICR	-0.81111	2	1	FALSE	NA	NA	NA	NA	NA	NA	NA
ZNF471	Candidate	OG	BLCA	CPI	0.175553	2	1	FALSE	NA	NA	NA	NA	NA	NA	NA
ZNF479	Canonical	unclassified	LUAD	IS	-0.359076	1	1	FALSE	NA	NA	NA	NA	NA	NA	NA
ZNF479	Canonical	unclassified	LUAD	CYS	-0.0576704	1	1	FALSE	NA	NA	NA	NA	NA	NA	NA
ZNF479	Canonical	unclassified	LUAD	CPI	0.172876	1	1	FALSE	NA	NA	NA	NA	NA	NA	NA
ZNF521	Canonical	OG	LUSC	ICR	-0.397566	1	1	FALSE	NA	NA	NA	NA	NA	NA	NA
ZNF536	Candidate	OG	BRCA	IS	0.170648	3	1	FALSE	NA	NA	NA	NA	NA	NA	NA
ZNF536	Candidate	OG	BRCA	CPI	0.545549	3	1	FALSE	NA	NA	NA	NA	NA	NA	NA
ZNF572	Candidate	OG	HNSC	IS	-0.211607	5	1	FALSE	NA	NA	NA	NA	NA	NA	NA
ZNF572	Candidate	OG	HNSC	CYS	-0.0175613	5	1	FALSE	NA	NA	NA	NA	NA	NA	NA
ZNF572	Candidate	OG	HNSC	ICR	-0.196111	5	1	FALSE	NA	NA	NA	NA	NA	NA	NA
ZNF572	Candidate	OG	HNSC	TIS	-0.0953884	5	1	FALSE	NA	NA	NA	NA	NA	NA	NA
ZNRF3	Canonical	TSG	ACC	CPI	-0.730963	1	1	TRUE	NA	NA	NA	NA	NA	NA	NA
ZSWIM3	Candidate	OG	STAD	IS	-0.229457	1	1	FALSE	NA	NA	NA	NA	NA	NA	NA
ZSWIM3	Candidate	OG	STAD	CYS	-0.364924	1	1	FALSE	NA	NA	NA	NA	NA	NA	NA
ZSWIM3	Candidate	OG	STAD	ICR	-0.0907876	1	1	FALSE	NA	NA	NA	NA	NA	NA	NA
ZSWIM3	Candidate	OG	STAD	CPI	-0.159582	1	1	FALSE	NA	NA	NA	NA	NA	NA	NA
ZZEF1	Candidate	TSG	STAD	TIS	0.194452	1	1	FALSE	NA	NA	NA	NA	NA	NA	NA

## Sheet: Supplementary Table 5
Supplementary table 5. True positive TIME drivers collected from the literature
For each experimental TIME driver, whether it is a driver in one of the 32 TCGA cancer types, involvment in the TIME, source and whether it was predicted as a TIME driver in our analysis are reported.
Experimental TIME driver	Driver in 32 TCGA cancer type	Role in TIME	Support	Predicted TIME driver
AKT1	TRUE	Loss of function of this gene leads to less pro-tumoral macrophages	[9]	TRUE
BRAF	TRUE	Gain of function of this gene leads to cancer-promoting inflammation	[9]	TRUE
HIF1A	FALSE	Gain of function of this gene leads to cancer-promoting inflammation	[9]	FALSE
HRAS	TRUE	Gain of function of this gene leads to cancer-promoting inflammation	[9]	TRUE
KRAS	TRUE	Gain of function of this gene leads to cancer-promoting inflammation	[9]	TRUE
MYC	TRUE	Gain of function of this gene leads to cancer-promoting inflammation	[9]	TRUE
NRAS	TRUE	Gain of function of this gene leads to cancer-promoting inflammation	[9]	TRUE
PTEN	TRUE	Loss of function of this gene leads to cancer-promoting inflammation	[9]	TRUE
RET	TRUE	Gain of function of this gene leads to cancer-promoting inflammation	[9]	FALSE
STAT3	FALSE	Gain of function of this gene leads to cancer-promoting inflammation	[9]	FALSE
VHL	TRUE	Loss of function of this gene leads to cancer-promoting inflammation	[9]	TRUE
B2M	TRUE	Loss of function of this gene is positively selected in vivo as compared to in vitro	[10]	FALSE
CD274	FALSE	Loss of function of this gene is counter-selected in vivo as compared to in vitro	[10]	FALSE
FZD1	FALSE	Loss of function of this gene is positively selected in vivo as compared to in vitro	[10]	FALSE
JAK1	TRUE	Loss of function of this gene is counter-selected in vivo as compared to in vitro	[10]	FALSE
JAK2	TRUE	Loss of function of this gene is counter-selected in vivo as compared to in vitro	[10]	TRUE
SOCS1	FALSE	Loss of function of this gene is positively selected in vivo as compared to in vitro	[10]	FALSE
TGFBR2	TRUE	Loss of function of this gene is positively selected in vivo as compared to in vitro	[10]	TRUE
TNFRSF14	FALSE	Loss of function of this gene is positively selected in vivo as compared to in vitro	[10]	FALSE
TNFRSF1B	FALSE	Loss of function of this gene is counter-selected in vivo as compared to in vitro	[10]	FALSE
ADAMTS19	TRUE	Loss of function of this gene is positively selected in the presence of an adaptive immune system in vivo but shows no phenotype in vitro	[11]	TRUE
ADGRD1	TRUE	Loss of function of this gene is positively selected in the presence of an adaptive immune system in vivo but shows no phenotype in vitro	[11]	FALSE
AFDN	FALSE	Loss of function of this gene is positively selected in the presence of an adaptive immune system in vivo but shows no phenotype in vitro	[11]	FALSE
APC	TRUE	Loss of function of this gene is positively selected in the presence of an adaptive immune system in vivo but shows no phenotype in vitro	[11]	TRUE
ARHGAP5	FALSE	Loss of function of this gene is positively selected in the presence of an adaptive immune system in vivo but shows no phenotype in vitro	[11]	FALSE
ARID1A	TRUE	Loss of function of this gene is positively selected in the presence of an adaptive immune system in vivo but shows no phenotype in vitro	[11]	TRUE
ARID1B	TRUE	Loss of function of this gene is positively selected in the presence of an adaptive immune system in vivo but shows no phenotype in vitro	[11]	TRUE
ASXL1	TRUE	Loss of function of this gene is positively selected in the presence of an adaptive immune system in vivo but shows no phenotype in vitro	[11]	FALSE
ATAD2	TRUE	Loss of function of this gene is positively selected in the presence of an adaptive immune system in vivo but shows no phenotype in vitro	[11]	TRUE
B2M	TRUE	Loss of function of this gene is positively selected in the presence of an adaptive immune system in vivo but shows no phenotype in vitro	[11]	FALSE
BAX	FALSE	Loss of function of this gene is positively selected in the presence of an adaptive immune system in vivo but shows no phenotype in vitro	[11]	FALSE
BAZ2B	FALSE	Loss of function of this gene is positively selected in the presence of an adaptive immune system in vivo but shows no phenotype in vitro	[11]	FALSE
BCOR	TRUE	Loss of function of this gene is positively selected in the presence of an adaptive immune system in vivo but shows no phenotype in vitro	[11]	TRUE
BIRC6	FALSE	Loss of function of this gene is positively selected in the presence of an adaptive immune system in vivo but shows no phenotype in vitro	[11]	FALSE
BMPR2	FALSE	Loss of function of this gene is positively selected in the presence of an adaptive immune system in vivo but shows no phenotype in vitro	[11]	FALSE
BRD7	TRUE	Loss of function of this gene is positively selected in the presence of an adaptive immune system in vivo but shows no phenotype in vitro	[11]	FALSE
BTBD11	TRUE	Loss of function of this gene is positively selected in the presence of an adaptive immune system in vivo but shows no phenotype in vitro	[11]	FALSE
CDKN1A	TRUE	Loss of function of this gene is positively selected in the presence of an adaptive immune system in vivo but shows no phenotype in vitro	[11]	TRUE
CHD9	TRUE	Loss of function of this gene is positively selected in the presence of an adaptive immune system in vivo but shows no phenotype in vitro	[11]	TRUE
CLSTN2	FALSE	Loss of function of this gene is positively selected in the presence of an adaptive immune system in vivo but shows no phenotype in vitro	[11]	FALSE
COL11A1	TRUE	Loss of function of this gene is positively selected in the presence of an adaptive immune system in vivo but shows no phenotype in vitro	[11]	TRUE
COL4A2	TRUE	Loss of function of this gene is positively selected in the presence of an adaptive immune system in vivo but shows no phenotype in vitro	[11]	FALSE
COPB2	FALSE	Loss of function of this gene is counter-selected in the presence of an adaptive immune system in vivo but shows no phenotype in vitro	[11]	FALSE
CSMD3	TRUE	Loss of function of this gene is positively selected in the presence of an adaptive immune system in vivo but shows no phenotype in vitro	[11]	TRUE
CSNK1A1	FALSE	Loss of function of this gene is counter-selected in the presence of an adaptive immune system in vivo but shows no phenotype in vitro	[11]	FALSE
CTCF	TRUE	Loss of function of this gene is positively selected in the presence of an adaptive immune system in vivo but shows no phenotype in vitro	[11]	TRUE
CUL3	TRUE	Loss of function of this gene is positively selected in the presence of an adaptive immune system in vivo but shows no phenotype in vitro	[11]	TRUE
CYLD	TRUE	Loss of function of this gene is positively selected in the presence of an adaptive immune system in vivo but shows no phenotype in vitro	[11]	FALSE
DCAF1	FALSE	Loss of function of this gene is counter-selected in the presence of an adaptive immune system in vivo but shows no phenotype in vitro	[11]	FALSE
DDX6	FALSE	Loss of function of this gene is positively selected in the presence of an adaptive immune system in vivo but shows no phenotype in vitro	[11]	FALSE
DNMT1	FALSE	Loss of function of this gene is counter-selected in the presence of an adaptive immune system in vivo but shows no phenotype in vitro	[11]	FALSE
DUSP16	FALSE	Loss of function of this gene is positively selected in the presence of an adaptive immune system in vivo but shows no phenotype in vitro	[11]	FALSE
EDEM1	FALSE	Loss of function of this gene is positively selected in the presence of an adaptive immune system in vivo but shows no phenotype in vitro	[11]	FALSE
EPHA2	TRUE	Loss of function of this gene is positively selected in the presence of an adaptive immune system in vivo but shows no phenotype in vitro	[11]	TRUE
ETNK1	FALSE	Loss of function of this gene is counter-selected in the presence of an adaptive immune system in vivo but shows no phenotype in vitro	[11]	FALSE
FGFR2	TRUE	Loss of function of this gene is positively selected in the presence of an adaptive immune system in vivo but shows no phenotype in vitro	[11]	FALSE
FIGNL1	FALSE	Loss of function of this gene is counter-selected in the presence of an adaptive immune system in vivo but shows no phenotype in vitro	[11]	FALSE
FXR1	TRUE	Loss of function of this gene is positively selected in the presence of an adaptive immune system in vivo but shows no phenotype in vitro	[11]	TRUE
GGCT	FALSE	Loss of function of this gene is positively selected in the presence of an adaptive immune system in vivo but shows no phenotype in vitro	[11]	FALSE
GNA13	TRUE	Loss of function of this gene is positively selected in the presence of an adaptive immune system in vivo but shows no phenotype in vitro	[11]	FALSE
GNAI2	FALSE	Loss of function of this gene is positively selected in the presence of an adaptive immune system in vivo but shows no phenotype in vitro	[11]	FALSE
GPR174	TRUE	Loss of function of this gene is positively selected in the presence of an adaptive immune system in vivo but shows no phenotype in vitro	[11]	TRUE
GRB2	FALSE	Loss of function of this gene is positively selected in the presence of an adaptive immune system in vivo but shows no phenotype in vitro	[11]	FALSE
GRID1	FALSE	Loss of function of this gene is positively selected in the presence of an adaptive immune system in vivo but shows no phenotype in vitro	[11]	FALSE
GUSB	FALSE	Loss of function of this gene is positively selected in the presence of an adaptive immune system in vivo but shows no phenotype in vitro	[11]	FALSE
HDAC2	FALSE	Loss of function of this gene is positively selected in the presence of an adaptive immune system in vivo but shows no phenotype in vitro	[11]	FALSE
HERC1	FALSE	Loss of function of this gene is positively selected in the presence of an adaptive immune system in vivo but shows no phenotype in vitro	[11]	FALSE
HMCN1	TRUE	Loss of function of this gene is positively selected in the presence of an adaptive immune system in vivo but shows no phenotype in vitro	[11]	TRUE
HMGA1	FALSE	Loss of function of this gene is counter-selected in the presence of an adaptive immune system in vivo but shows no phenotype in vitro	[11]	FALSE
HUWE1	TRUE	Loss of function of this gene is counter-selected in the presence of an adaptive immune system in vivo but shows no phenotype in vitro	[11]	FALSE
IDH2	TRUE	Loss of function of this gene is positively selected in the presence of an adaptive immune system in vivo but shows no phenotype in vitro	[11]	TRUE
IL22	TRUE	Loss of function of this gene is counter-selected in the presence of an adaptive immune system in vivo but shows no phenotype in vitro	[11]	TRUE
INPP4A	TRUE	Loss of function of this gene is positively selected in the presence of an adaptive immune system in vivo but shows no phenotype in vitro	[11]	FALSE
INPPL1	TRUE	Loss of function of this gene is positively selected in the presence of an adaptive immune system in vivo but shows no phenotype in vitro	[11]	FALSE
INTS12	FALSE	Loss of function of this gene is positively selected in the presence of an adaptive immune system in vivo but shows no phenotype in vitro	[11]	FALSE
IWS1	FALSE	Loss of function of this gene is positively selected in the presence of an adaptive immune system in vivo but shows no phenotype in vitro	[11]	FALSE
JAK1	TRUE	Loss of function of this gene is positively selected in the presence of an adaptive immune system in vivo but shows no phenotype in vitro	[11]	FALSE
KCNT2	FALSE	Loss of function of this gene is positively selected in the presence of an adaptive immune system in vivo but shows no phenotype in vitro	[11]	FALSE
KDM5C	TRUE	Loss of function of this gene is positively selected in the presence of an adaptive immune system in vivo but shows no phenotype in vitro	[11]	TRUE
KDM6A	TRUE	Loss of function of this gene is positively selected in the presence of an adaptive immune system in vivo but shows no phenotype in vitro	[11]	TRUE
KEAP1	TRUE	Loss of function of this gene is positively selected in the presence of an adaptive immune system in vivo but shows no phenotype in vitro	[11]	TRUE
KRAS	TRUE	Loss of function of this gene is counter-selected in the presence of an adaptive immune system in vivo but shows no phenotype in vitro	[11]	TRUE
MAP2K4	TRUE	Loss of function of this gene is positively selected in the presence of an adaptive immune system in vivo but shows no phenotype in vitro	[11]	TRUE
MAP4K3	FALSE	Loss of function of this gene is positively selected in the presence of an adaptive immune system in vivo but shows no phenotype in vitro	[11]	FALSE
MAPK7	FALSE	Loss of function of this gene is counter-selected in the presence of an adaptive immune system in vivo but shows no phenotype in vitro	[11]	FALSE
MBD1	TRUE	Loss of function of this gene is positively selected in the presence of an adaptive immune system in vivo but shows no phenotype in vitro	[11]	FALSE
MBD6	FALSE	Loss of function of this gene is positively selected in the presence of an adaptive immune system in vivo but shows no phenotype in vitro	[11]	FALSE
MDM2	TRUE	Loss of function of this gene is counter-selected in the presence of an adaptive immune system in vivo but shows no phenotype in vitro	[11]	TRUE
MLLT10	FALSE	Loss of function of this gene is positively selected in the presence of an adaptive immune system in vivo but shows no phenotype in vitro	[11]	FALSE
MSH2	FALSE	Loss of function of this gene is positively selected in the presence of an adaptive immune system in vivo but shows no phenotype in vitro	[11]	FALSE
NAMPT	FALSE	Loss of function of this gene is counter-selected in the presence of an adaptive immune system in vivo but shows no phenotype in vitro	[11]	FALSE
NCOR1	TRUE	Loss of function of this gene is positively selected in the presence of an adaptive immune system in vivo but shows no phenotype in vitro	[11]	TRUE
NDUFV2	FALSE	Loss of function of this gene is counter-selected in the presence of an adaptive immune system in vivo but shows no phenotype in vitro	[11]	FALSE
NRXN2	FALSE	Loss of function of this gene is positively selected in the presence of an adaptive immune system in vivo but shows no phenotype in vitro	[11]	FALSE
NSD1	TRUE	Loss of function of this gene is positively selected in the presence of an adaptive immune system in vivo but shows no phenotype in vitro	[11]	TRUE
NSD2	FALSE	Loss of function of this gene is counter-selected in the presence of an adaptive immune system in vivo but shows no phenotype in vitro	[11]	FALSE
NUDT10	FALSE	Loss of function of this gene is counter-selected in the presence of an adaptive immune system in vivo but shows no phenotype in vitro	[11]	FALSE
NUDT11	TRUE	Loss of function of this gene is counter-selected in the presence of an adaptive immune system in vivo but shows no phenotype in vitro	[11]	TRUE
PBRM1	TRUE	Loss of function of this gene is positively selected in the presence of an adaptive immune system in vivo but shows no phenotype in vitro	[11]	TRUE
PFAS	FALSE	Loss of function of this gene is counter-selected in the presence of an adaptive immune system in vivo but shows no phenotype in vitro	[11]	FALSE
PHF6	FALSE	Loss of function of this gene is positively selected in the presence of an adaptive immune system in vivo but shows no phenotype in vitro	[11]	FALSE
PIK3R1	TRUE	Loss of function of this gene is positively selected in the presence of an adaptive immune system in vivo but shows no phenotype in vitro	[11]	TRUE
PTCH1	TRUE	Loss of function of this gene is positively selected in the presence of an adaptive immune system in vivo but shows no phenotype in vitro	[11]	FALSE
PTPRK	TRUE	Loss of function of this gene is positively selected in the presence of an adaptive immune system in vivo but shows no phenotype in vitro	[11]	FALSE
RB1	TRUE	Loss of function of this gene is positively selected in the presence of an adaptive immune system in vivo but shows no phenotype in vitro	[11]	TRUE
RIMS2	TRUE	Loss of function of this gene is counter-selected in the presence of an adaptive immune system in vivo but shows no phenotype in vitro	[11]	FALSE
RNF103	FALSE	Loss of function of this gene is positively selected in the presence of an adaptive immune system in vivo but shows no phenotype in vitro	[11]	FALSE
RNF111	FALSE	Loss of function of this gene is positively selected in the presence of an adaptive immune system in vivo but shows no phenotype in vitro	[11]	FALSE
RNF168	TRUE	Loss of function of this gene is counter-selected in the presence of an adaptive immune system in vivo but shows no phenotype in vitro	[11]	FALSE
RNF43	TRUE	Loss of function of this gene is positively selected in the presence of an adaptive immune system in vivo but shows no phenotype in vitro	[11]	TRUE
RPE	FALSE	Loss of function of this gene is counter-selected in the presence of an adaptive immune system in vivo but shows no phenotype in vitro	[11]	FALSE
SDHA	FALSE	Loss of function of this gene is counter-selected in the presence of an adaptive immune system in vivo but shows no phenotype in vitro	[11]	FALSE
SDHC	FALSE	Loss of function of this gene is counter-selected in the presence of an adaptive immune system in vivo but shows no phenotype in vitro	[11]	FALSE
SDHD	FALSE	Loss of function of this gene is counter-selected in the presence of an adaptive immune system in vivo but shows no phenotype in vitro	[11]	FALSE
SIK3	FALSE	Loss of function of this gene is positively selected in the presence of an adaptive immune system in vivo but shows no phenotype in vitro	[11]	FALSE
SMARCA1	FALSE	Loss of function of this gene is positively selected in the presence of an adaptive immune system in vivo but shows no phenotype in vitro	[11]	FALSE
SMARCA4	TRUE	Loss of function of this gene is positively selected in the presence of an adaptive immune system in vivo but shows no phenotype in vitro	[11]	TRUE
SMURF2	TRUE	Loss of function of this gene is positively selected in the presence of an adaptive immune system in vivo but shows no phenotype in vitro	[11]	TRUE
STK11	TRUE	Loss of function of this gene is positively selected in the presence of an adaptive immune system in vivo but shows no phenotype in vitro	[11]	TRUE
SUZ12	FALSE	Loss of function of this gene is positively selected in the presence of an adaptive immune system in vivo but shows no phenotype in vitro	[11]	FALSE
TENT4B	TRUE	Loss of function of this gene is counter-selected in the presence of an adaptive immune system in vivo but shows no phenotype in vitro	[11]	FALSE
TP53	TRUE	Loss of function of this gene is positively selected in the presence of an adaptive immune system in vivo but shows no phenotype in vitro	[11]	TRUE
TP53BP1	TRUE	Loss of function of this gene is positively selected in the presence of an adaptive immune system in vivo but shows no phenotype in vitro	[11]	FALSE
TRIP12	FALSE	Loss of function of this gene is positively selected in the presence of an adaptive immune system in vivo but shows no phenotype in vitro	[11]	FALSE
TYRP1	FALSE	Loss of function of this gene is positively selected in the presence of an adaptive immune system in vivo but shows no phenotype in vitro	[11]	FALSE
UGT2A2	FALSE	Loss of function of this gene is positively selected in the presence of an adaptive immune system in vivo but shows no phenotype in vitro	[11]	FALSE
USP28	TRUE	Loss of function of this gene is positively selected in the presence of an adaptive immune system in vivo but shows no phenotype in vitro	[11]	TRUE
USP7	TRUE	Loss of function of this gene is counter-selected in the presence of an adaptive immune system in vivo but shows no phenotype in vitro	[11]	FALSE
WWP1	TRUE	Loss of function of this gene is positively selected in the presence of an adaptive immune system in vivo but shows no phenotype in vitro	[11]	TRUE
ZBTB5	FALSE	Loss of function of this gene is positively selected in the presence of an adaptive immune system in vivo but shows no phenotype in vitro	[11]	FALSE
ZNRF3	TRUE	Loss of function of this gene is positively selected in the presence of an adaptive immune system in vivo but shows no phenotype in vitro	[11]	TRUE
ACTB	TRUE	Loss of function of this gene sensitises the tumour to CD8+ T cell-mediated killing	[12]	TRUE
AHSA1	FALSE	Loss of function of this gene sensitises the tumour to CD8+ T cell-mediated killing	[12]	FALSE
ATG14	FALSE	Loss of function of this gene sensitises the tumour to CD8+ T cell-mediated killing	[12]	FALSE
ATG3	FALSE	Loss of function of this gene sensitises the tumour to CD8+ T cell-mediated killing	[12]	FALSE
ATG7	FALSE	Loss of function of this gene sensitises the tumour to CD8+ T cell-mediated killing	[12]	FALSE
B2M	TRUE	Loss of function of this gene confers resistance to CD8+ T cell-mediated killing	[12]	FALSE
BRPF1	TRUE	Loss of function of this gene confers resistance to CD8+ T cell-mediated killing	[12]	FALSE
CALR	TRUE	Loss of function of this gene confers resistance to CD8+ T cell-mediated killing	[12]	TRUE
CREBBP	TRUE	Loss of function of this gene sensitises the tumour to CD8+ T cell-mediated killing	[12]	TRUE
CUL3	TRUE	Loss of function of this gene confers resistance to CD8+ T cell-mediated killing	[12]	TRUE
DICER1	TRUE	Loss of function of this gene sensitises the tumour to CD8+ T cell-mediated killing	[12]	FALSE
DOT1L	FALSE	Loss of function of this gene confers resistance to CD8+ T cell-mediated killing	[12]	FALSE
FAS	FALSE	Loss of function of this gene confers resistance to CD8+ T cell-mediated killing	[12]	FALSE
HCFC2	FALSE	Loss of function of this gene confers resistance to CD8+ T cell-mediated killing	[12]	FALSE
HDAC1	FALSE	Loss of function of this gene sensitises the tumour to CD8+ T cell-mediated killing	[12]	FALSE
IKBKB	TRUE	Loss of function of this gene sensitises the tumour to CD8+ T cell-mediated killing	[12]	FALSE
INO80	TRUE	Loss of function of this gene sensitises the tumour to CD8+ T cell-mediated killing	[12]	TRUE
IRF1	FALSE	Loss of function of this gene sensitises the tumour to CD8+ T cell-mediated killing	[12]	FALSE
JAK1	TRUE	Loss of function of this gene confers resistance to CD8+ T cell-mediated killing	[12]	FALSE
JAK2	TRUE	Loss of function of this gene confers resistance to CD8+ T cell-mediated killing	[12]	TRUE
KAT6A	TRUE	Loss of function of this gene confers resistance to CD8+ T cell-mediated killing	[12]	TRUE
KMT2A	TRUE	Loss of function of this gene confers resistance to CD8+ T cell-mediated killing	[12]	TRUE
MAPK1	TRUE	Loss of function of this gene sensitises the tumour to CD8+ T cell-mediated killing	[12]	TRUE
MED16	FALSE	Loss of function of this gene sensitises the tumour to CD8+ T cell-mediated killing	[12]	FALSE
MED23	FALSE	Loss of function of this gene sensitises the tumour to CD8+ T cell-mediated killing	[12]	FALSE
MEN1	TRUE	Loss of function of this gene confers resistance to CD8+ T cell-mediated killing	[12]	FALSE
NCBP1	TRUE	Loss of function of this gene sensitises the tumour to CD8+ T cell-mediated killing	[12]	FALSE
PCBP2	FALSE	Loss of function of this gene sensitises the tumour to CD8+ T cell-mediated killing	[12]	FALSE
PCED1B	TRUE	Loss of function of this gene sensitises the tumour to CD8+ T cell-mediated killing	[12]	FALSE
PDSS2	TRUE	Loss of function of this gene confers resistance to CD8+ T cell-mediated killing	[12]	FALSE
PIGT	FALSE	Loss of function of this gene sensitises the tumour to CD8+ T cell-mediated killing	[12]	FALSE
PTPN2	FALSE	Loss of function of this gene sensitises the tumour to CD8+ T cell-mediated killing	[12]	FALSE
RB1CC1	TRUE	Loss of function of this gene sensitises the tumour to CD8+ T cell-mediated killing	[12]	FALSE
RBM15	TRUE	Loss of function of this gene confers resistance to CD8+ T cell-mediated killing	[12]	TRUE
SCAF4	FALSE	Loss of function of this gene sensitises the tumour to CD8+ T cell-mediated killing	[12]	FALSE
SETDB1	TRUE	Loss of function of this gene sensitises the tumour to CD8+ T cell-mediated killing	[12]	TRUE
SMG7	FALSE	Loss of function of this gene confers resistance to CD8+ T cell-mediated killing	[12]	FALSE
SOCS1	FALSE	Loss of function of this gene sensitises the tumour to CD8+ T cell-mediated killing	[12]	FALSE
SRRT	TRUE	Loss of function of this gene sensitises the tumour to CD8+ T cell-mediated killing	[12]	FALSE
TAP1	FALSE	Loss of function of this gene confers resistance to CD8+ T cell-mediated killing	[12]	FALSE
TBK1	FALSE	Loss of function of this gene sensitises the tumour to CD8+ T cell-mediated killing	[12]	FALSE
TGFBR2	TRUE	Loss of function of this gene sensitises the tumour to CD8+ T cell-mediated killing	[12]	TRUE
TMEM127	FALSE	Loss of function of this gene sensitises the tumour to CD8+ T cell-mediated killing	[12]	FALSE
TMEM208	FALSE	Loss of function of this gene sensitises the tumour to CD8+ T cell-mediated killing	[12]	FALSE
TNFAIP3	FALSE	Loss of function of this gene sensitises the tumour to CD8+ T cell-mediated killing	[12]	FALSE
TNFRSF1B	FALSE	Loss of function of this gene confers resistance to CD8+ T cell-mediated killing	[12]	FALSE
TRAF2	FALSE	Loss of function of this gene sensitises the tumour to CD8+ T cell-mediated killing	[12]	FALSE
UBR5	TRUE	Loss of function of this gene confers resistance to CD8+ T cell-mediated killing	[12]	TRUE
USP7	TRUE	Loss of function of this gene sensitises the tumour to CD8+ T cell-mediated killing	[12]	FALSE
WDR7	TRUE	Loss of function of this gene sensitises the tumour to CD8+ T cell-mediated killing	[12]	FALSE
ATR	TRUE	Loss of function of this gene leads to more macrophages, more B cells, less CD8+ T cells	[13]	FALSE
CSNK1A1	FALSE	Loss of function of this gene leads to less macrophages	[13]	FALSE
CTNNB1	TRUE	Gain of function of this gene leads to less CD8+ T cells	[13]	TRUE
EGFR	TRUE	Gain of function of this gene leads to more macrophages, more neutrophils, less CD8+ T cells	[13]	TRUE
FGFR1	TRUE	Gain of function of this gene leads to more neutrophils	[13]	TRUE
FGFR2	TRUE	Gain of function of this gene leads to more neutrophils	[13]	FALSE
FGFR3	TRUE	Gain of function of this gene leads to more neutrophils	[13]	TRUE
FGFR4	TRUE	Gain of function of this gene leads to more neutrophils	[13]	FALSE
KRAS	TRUE	Gain of function of this gene leads to more myeloid cells, more T cells	[13]	TRUE
MTOR	TRUE	Gain of function of this gene leads to more NK cells, more macrophages, more T cells, more B cells	[13]	TRUE
MYC	TRUE	Gain of function of this gene leads to less macrophages, less neutrophils	[13]	TRUE
MYC	TRUE	Gain of function of this gene leads to more mast cells, less CD4+ T cells, more macrophages, less NK cells, less T cells, less B cells	[13]	TRUE
NOTCH1	TRUE	Gain of function of this gene leads to more macrophages, less T cells	[13]	TRUE
NOTCH2	TRUE	Gain of function of this gene leads to more macrophages, less T cells	[13]	FALSE
NOTCH3	TRUE	Gain of function of this gene leads to more macrophages, less T cells	[13]	TRUE
NOTCH4	FALSE	Gain of function of this gene leads to more macrophages, less T cells	[13]	FALSE
NRAS	TRUE	Gain of function of this gene leads to more neutrophils, more monocytes, more NK cells, more macrophages, more DCs, more CD4+ T cells	[13]	TRUE
PRKCI	TRUE	Gain of function of this gene leads to less NK cells, less CD8+ T cells	[13]	TRUE
PTEN	TRUE	Loss of function of this gene leads to less CD8+ T cells	[13]	TRUE
PTK2B	TRUE	Gain of function of this gene leads to more macrophages, more neutrophils, more monocytes, more Tregs, less CD3+ T cells	[13]	FALSE
SMAD4	TRUE	Loss of function of this gene leads to more neutrophils, less CD8+ T cells, less Tregs	[13]	TRUE
STK11	TRUE	Loss of function of this gene leads to more neutrophils, less macrophages, less CD4+ T cells, less CD8+ T cells	[13]	TRUE
TP53	TRUE	Loss of function of this gene leads to more myeloid cells, more neutrophils, more macrophages, more monocytes	[13]	TRUE
ZBTB7A	FALSE	Loss of function of this gene leads to more neutrophils	[13]	FALSE

## Sheet: Supplementary Table 6
Supplementary table 6. Frequency of TIME and non-TIME driver alterations per cancer type
For each cancer type, number of samples with at least one damaged driver, number of TIME drivers, median TMB, median sample frequency (%) of TIME and non-TIME drivers, uncorrected and adjusted p-value obtained from comparing sample frequency distributions of TIME drivers and non-TIME drivers are reported. Sample frequency distributions were compared with one-sided Wilcoxon rank-sum test and corre…
Cancer type	Samples (n)	TIME drivers (n)	TMB (median)	TIME drivers (median % samples)	non-TIME drivers (median % samples)	p value	adjusted p value
LUSC	447	100	5.63158	5.92841	4.9217	0.0142669	0.0356672
SKCM	435	63	7.57895	7.58621	3.90805	9.68624e-12	1.45294e-10
BRCA	716	62	0.947368	5.1676	3.35196	0.00328122	0.00984367
CESC	249	54	2.21053	3.61446	3.21285	0.0498993	0.0997987
HNSC	457	53	2.61842	7.43982	7.22101	0.13346	0.20019
BLCA	362	52	4.42105	6.07735	2.76243	4.1462e-09	4.1462e-08
STAD	325	50	3.05263	7.23077	4	1.83926e-06	9.19629e-06
UCEC	372	45	1.81579	9.67742	3.76344	1.02383e-16	3.0715e-15
SARC	161	40	0.973684	11.4907	4.34783	0.00231247	0.00770822
LUAD	410	33	4.39474	8.53659	3.65854	4.60101e-06	1.97186e-05
COAD-MSS	203	30	2.65789	7.38916	3.69458	1.72992e-05	6.4872e-05
LIHC	304	28	2.18421	6.25	8.88158	0.442633	0.510731
COAD-MSI	48	26	30.0395	25	12.5	1.908e-07	1.431e-06
LGG	471	23	0.710526	4.03397	2.33546	9.3442e-07	5.60652e-06
READ	89	20	2.39474	14.6067	12.3596	0.0804962	0.142052
KIRC	269	18	1.36842	4.83271	5.57621	0.64873	0.707132
OSCC	77	15	2.28947	14.2857	10.3896	0.0404898	0.0925408
OV	247	15	1.77632	6.47773	4.8583	0.00388452	0.0105941
GBM	137	14	1.22368	8.75912	6.56934	0.160511	0.229302
PAAD	106	12	1	16.9811	17.9245	0.0898188	0.149698
PRAD	240	11	0.684211	10.4167	10.4167	0.222971	0.290832
UVM	69	10	0.289474	15.942	37.6812	0.828655	0.849337
TGCT	134	10	0.342105	11.194	78.3582	0.849337	0.849337
UCS	53	8	1.21053	18.8679	18.8679	0.65999	0.707132
KIRP	104	5	1.5	8.65385	5.28846	0.0431857	0.0925408
OAC	75	4	3.13158	10	10.6667	0.362869	0.453586
MESO	59	3	0.684211	33.8983	25.4237	0.429842	0.510731
PCPG	47	2	0.236842	35.1064	14.8936	0.122639	0.193641
THCA	178	2	0.263158	43.2584	6.17978	0.0744573	0.139608
ACC	34	1	0.684211	41.1765	17.6471	0.179163	0.244314

## Sheet: Supplementary Table 7
Supplementary table 7. Proportion of oncogenes and tumour suppressors predictive of TIME levels
Proportion of TIME tumour suppressors and oncogenes was compared using Fisher's exact test separately for TIME drivers predictive of medium/low feature levels (beta coefficient <0) and medium/high feature levels (beta coefficient >0) across all five TIME features. For each comparison, number of TIME/non-TIME tumour suppressor and oncogenes, their proportion, odds ratio (OR), uncorrected and adjus…
			All TIME OGs (297) and TSGs (167)
	TIME feature	Beta coefficient	TIME OGs (n)	non-TIME OGs (n)	TIME OGs (%)	TIME TSGs (n)	non-TIME TSGs (n)	TIME TSGs (%)	OR	p value	adjusted p value
1a	IS	<0	77	626	10.9531	37	470	7.29783	0.64024	0.0359861	0.17993
1b	IS	>0	62	641	8.81935	35	472	6.90335	0.766807	0.239449	0.478898
2a	CYS	<0	60	623	8.78477	38	448	7.81893	0.880843	0.593455	0.659395
2b	CYS	>0	63	620	9.22401	53	433	10.9053	1.20439	0.372054	0.532262
3a	ICR	<0	69	627	9.91379	29	409	6.621	0.644546	0.0646197	0.215399
3b	ICR	>0	58	638	8.33333	54	384	12.3288	1.5462	0.0317527	0.17993
4a	TIS	<0	71	613	10.3801	27	345	7.25806	0.675927	0.0972812	0.243203
4b	TIS	>0	70	614	10.2339	44	328	11.828	1.17646	0.467558	0.584448
5a	CPI	<0	76	626	10.8262	56	449	11.0891	1.0273	0.92559	0.92559
5b	CPI	>0	90	612	12.8205	56	449	11.0891	0.848222	0.372583	0.532262

## Sheet: Supplementary Table 8
Supplementary table 8. Comparison of clonality between TIME and non-TIME drivers
Proportions of drivers with at least one clonal damaging alteration were compared between TIME TSGs and OGs, TIME TSGs and non-TIME TSGs and TIME OGs and non-TIME OGs using two-sided Fisher's exact test. Benjamini-Hochberg correction was applied to correct for multiple testing. For each comparison, proportions, odds ratio (OR), uncorrected p-value and False Discovery Rate (FDR) are reported. NA i…
	TIME feature	Comparison	Cancer type	TIME clonal TSGs (%)	TIME clonal OGs (%)	OR	p value	FDR	Comparison	Cancer type	TIME clonal TSGs (%)	non-TIME clonal TSGs (%)	OR	p value	FDR	Comparison	Cancer type	TIME clonal OGs (%)	non-TIME clonal OGs (%)	OR	p value	FDR
0	All	TIME-TSGs vs. TIME-OGs	All	85.6801	56.9512	4.52255	0	0	TIME TSGs vs. non-TIME TSGs	All	85.6801	83.5091	1.18152	2.46368e-07	6.67966e-07	TIME OGs vs. non-TIME OGs	All	56.9512	48.1818	1.42275	1.53311e-105	9.19867e-105
0	All	TIME-TSGs vs. TIME-OGs	ACC	100	NA	NA	NA	NA	TIME TSGs vs. non-TIME TSGs	ACC	100	85	Inf	0.251337	0.448816	TIME OGs vs. non-TIME OGs	ACC	NA	NA	NA	NA	NA
0	All	TIME-TSGs vs. TIME-OGs	BLCA	89.3756	63.5063	4.82901	3.66092e-34	1.9769e-33	TIME TSGs vs. non-TIME TSGs	BLCA	89.3756	88.7029	1.07133	0.723531	0.786446	TIME OGs vs. non-TIME OGs	BLCA	63.5063	44.714	2.15068	2.99427e-13	2.09599e-12
0	All	TIME-TSGs vs. TIME-OGs	BRCA	84.9926	46.7884	6.43811	4.61551e-80	4.15396e-79	TIME TSGs vs. non-TIME TSGs	BRCA	84.9926	81.9672	1.24554	0.575944	0.710943	TIME OGs vs. non-TIME OGs	BRCA	46.7884	49.0522	0.913285	0.102061	0.204122
0	All	TIME-TSGs vs. TIME-OGs	CESC	86	55.4196	4.9326	1.43878e-18	3.23724e-18	TIME TSGs vs. non-TIME TSGs	CESC	86	91.3979	0.578986	0.203347	0.423638	TIME OGs vs. non-TIME OGs	CESC	55.4196	56.9288	0.94057	0.709269	0.794381
0	All	TIME-TSGs vs. TIME-OGs	COAD-MSI	72.5322	82.1918	0.573105	0.121873	0.156694	TIME TSGs vs. non-TIME TSGs	COAD-MSI	72.5322	69.2118	1.17436	0.417877	0.662311	TIME OGs vs. non-TIME OGs	COAD-MSI	82.1918	75	1.53301	0.375105	0.525147
0	All	TIME-TSGs vs. TIME-OGs	COAD-MSS	89.2925	61.8449	5.13625	5.3199e-25	1.79547e-24	TIME TSGs vs. non-TIME TSGs	COAD-MSS	89.2925	79.8722	2.09956	0.000217643	0.000906847	TIME OGs vs. non-TIME OGs	COAD-MSS	61.8449	47.1264	1.81776	2.68877e-07	8.36505e-07
0	All	TIME-TSGs vs. TIME-OGs	GBM	69.4836	41.2844	3.22552	1.35273e-06	2.43491e-06	TIME TSGs vs. non-TIME TSGs	GBM	69.4836	48.0519	2.45336	0.00135534	0.00386812	TIME OGs vs. non-TIME OGs	GBM	41.2844	34.2857	1.34491	0.552758	0.672923
0	All	TIME-TSGs vs. TIME-OGs	HNSC	90.9488	51.7528	9.36013	1.38311e-101	3.73439e-100	TIME TSGs vs. non-TIME TSGs	HNSC	90.9488	84.273	1.87423	0.00139252	0.00386812	TIME OGs vs. non-TIME OGs	HNSC	51.7528	62.6643	0.639199	1.68695e-10	7.87242e-10
0	All	TIME-TSGs vs. TIME-OGs	KIRC	68.6893	68.6047	1.00393	1	1	TIME TSGs vs. non-TIME TSGs	KIRC	68.6893	78.9474	0.585667	0.450371	0.662311	TIME OGs vs. non-TIME OGs	KIRC	68.6047	68.6654	0.997188	1	1
0	All	TIME-TSGs vs. TIME-OGs	KIRP	66.6667	77.7778	0.577827	0.531089	0.573576	TIME TSGs vs. non-TIME TSGs	KIRP	66.6667	75	0.669217	0.441511	0.662311	TIME OGs vs. non-TIME OGs	KIRP	77.7778	66.087	1.78917	0.357776	0.525147
0	All	TIME-TSGs vs. TIME-OGs	LGG	78.3708	79.3419	0.943438	0.728095	0.756099	TIME TSGs vs. non-TIME TSGs	LGG	78.3708	NA	NA	NA	NA	TIME OGs vs. non-TIME OGs	LGG	79.3419	44.1315	4.85339	4.39119e-30	1.22953e-28
0	All	TIME-TSGs vs. TIME-OGs	LIHC	76.2264	49.4643	3.27114	1.48526e-13	3.08477e-13	TIME TSGs vs. non-TIME TSGs	LIHC	76.2264	79.5455	0.824954	0.56152	0.710943	TIME OGs vs. non-TIME OGs	LIHC	49.4643	42.1578	1.34277	0.00238406	0.00556281
0	All	TIME-TSGs vs. TIME-OGs	LUAD	88.3081	68.5915	3.45554	3.76374e-20	9.23826e-20	TIME TSGs vs. non-TIME TSGs	LUAD	88.3081	81.5848	1.70428	0.000183875	0.000906847	TIME OGs vs. non-TIME OGs	LUAD	68.5915	55.6533	1.73985	6.87878e-10	2.75151e-09
0	All	TIME-TSGs vs. TIME-OGs	LUSC	83.0224	48.0974	5.27506	1.32782e-96	1.79256e-95	TIME TSGs vs. non-TIME TSGs	LUSC	83.0224	92.2222	0.412627	1.00458e-08	2.51145e-07	TIME OGs vs. non-TIME OGs	LUSC	48.0974	47.2362	1.03513	0.582238	0.679278
0	All	TIME-TSGs vs. TIME-OGs	MESO	78.5714	NA	NA	NA	NA	TIME TSGs vs. non-TIME TSGs	MESO	78.5714	82.5397	0.777312	0.645847	0.733917	TIME OGs vs. non-TIME OGs	MESO	NA	NA	NA	NA	NA
0	All	TIME-TSGs vs. TIME-OGs	OAC	100	71.4286	Inf	0.156496	0.192063	TIME TSGs vs. non-TIME TSGs	OAC	100	87.4172	Inf	0.597192	0.710943	TIME OGs vs. non-TIME OGs	OAC	71.4286	37.3272	4.17227	0.000852956	0.00238828
0	All	TIME-TSGs vs. TIME-OGs	OSCC	92.5234	51.3158	11.6344	1.60367e-13	3.0928e-13	TIME TSGs vs. non-TIME TSGs	OSCC	92.5234	91.6667	1.12404	1	1	TIME OGs vs. non-TIME OGs	OSCC	51.3158	24.6753	3.20838	2.05354e-08	7.18738e-08
0	All	TIME-TSGs vs. TIME-OGs	OV	91.6667	13.913	66.9984	5.63039e-74	3.80051e-73	TIME TSGs vs. non-TIME TSGs	OV	91.6667	74.0741	3.83059	0.000151685	0.000906847	TIME OGs vs. non-TIME OGs	OV	13.913	19.1837	0.681199	0.0924689	0.199164
0	All	TIME-TSGs vs. TIME-OGs	PAAD	78.534	67.2619	1.77784	0.0172066	0.0258098	TIME TSGs vs. non-TIME TSGs	PAAD	78.534	64.7059	1.98799	0.225325	0.433317	TIME OGs vs. non-TIME OGs	PAAD	67.2619	60.4592	1.34299	0.152985	0.237977
0	All	TIME-TSGs vs. TIME-OGs	PCPG	56.25	88.2353	0.181253	0.0570263	0.0810374	TIME TSGs vs. non-TIME TSGs	PCPG	56.25	NA	NA	NA	NA	TIME OGs vs. non-TIME OGs	PCPG	88.2353	100	0	1	1
0	All	TIME-TSGs vs. TIME-OGs	PRAD	76.6423	71.6216	1.29891	0.34729	0.39203	TIME TSGs vs. non-TIME TSGs	PRAD	76.6423	56.6667	2.49846	0.0020439	0.00510974	TIME OGs vs. non-TIME OGs	PRAD	71.6216	39.6685	3.83322	5.31155e-13	2.97447e-12
0	All	TIME-TSGs vs. TIME-OGs	READ	92.5134	49.2	12.6858	7.4731e-24	2.24193e-23	TIME TSGs vs. non-TIME TSGs	READ	92.5134	90	1.37114	0.587282	0.710943	TIME OGs vs. non-TIME OGs	READ	49.2	54.4262	0.811127	0.152732	0.237977
0	All	TIME-TSGs vs. TIME-OGs	SARC	73.2759	49.1597	2.83086	2.47926e-06	4.18375e-06	TIME TSGs vs. non-TIME TSGs	SARC	73.2759	83.5165	0.542752	0.0929071	0.211152	TIME OGs vs. non-TIME OGs	SARC	49.1597	43.6782	1.24653	0.1105	0.206266
0	All	TIME-TSGs vs. TIME-OGs	SKCM	86.4461	69.3402	2.81901	4.08647e-23	1.10335e-22	TIME TSGs vs. non-TIME TSGs	SKCM	86.4461	91.1513	0.619255	0.000130203	0.000906847	TIME OGs vs. non-TIME OGs	SKCM	69.3402	56.2885	1.75606	1.88375e-18	1.75816e-17
0	All	TIME-TSGs vs. TIME-OGs	STAD	81.8941	55.0073	3.69602	7.14758e-28	3.21641e-27	TIME TSGs vs. non-TIME TSGs	STAD	81.8941	74.2639	1.56703	0.000259936	0.000928343	TIME OGs vs. non-TIME OGs	STAD	55.0073	55.0353	0.998869	1	1
0	All	TIME-TSGs vs. TIME-OGs	TGCT	0	30.0429	0	0.110335	0.148952	TIME TSGs vs. non-TIME TSGs	TGCT	0	NA	NA	NA	NA	TIME OGs vs. non-TIME OGs	TGCT	30.0429	26.5298	1.18919	0.126567	0.221492
0	All	TIME-TSGs vs. TIME-OGs	THCA	NA	89.6104	NA	NA	NA	TIME TSGs vs. non-TIME TSGs	THCA	NA	63.63	NA	NA	NA	TIME OGs vs. non-TIME OGs	THCA	89.6104	85	1.5179	0.462315	0.5884
0	All	TIME-TSGs vs. TIME-OGs	UCEC	87.1901	67.3602	3.29612	1.01905e-27	3.93062e-27	TIME TSGs vs. non-TIME TSGs	UCEC	87.1901	82.3969	1.45399	4.81995e-05	0.000602494	TIME OGs vs. non-TIME OGs	UCEC	67.3602	60.5613	1.34376	0.00201241	0.00512249
0	All	TIME-TSGs vs. TIME-OGs	UCS	100	42.1875	Inf	2.00378e-05	3.18247e-05	TIME TSGs vs. non-TIME TSGs	UCS	100	97.4684	Inf	1	1	TIME OGs vs. non-TIME OGs	UCS	42.1875	35.0515	1.34956	0.408046	0.544062
0	All	TIME-TSGs vs. TIME-OGs	UVM	83.3333	68.421	2.29775	0.348471	0.39203	TIME TSGs vs. non-TIME TSGs	UVM	83.3333	NA	NA	NA	NA	TIME OGs vs. non-TIME OGs	UVM	68.421	26.1866	6.09023	1.35953e-21	1.90334e-20
1	IS	TIME-TSGs vs. TIME-OGs	All	85.2122	56.8977	4.3647	5.56436e-268	8.34654e-268	TIME TSGs vs. non-TIME TSGs	All	85.2122	83.5091	1.13794	0.00639769	0.00767723	TIME OGs vs. non-TIME OGs	All	56.8977	48.1818	1.41966	3.82551e-41	5.73827e-41
1	IS	TIME-TSGs vs. TIME-OGs	ACC	NA	NA	NA	NA	NA	TIME TSGs vs. non-TIME TSGs	ACC	NA	20	NA	NA	NA	TIME OGs vs. non-TIME OGs	ACC	NA	20	NA	NA	NA
1	IS	TIME-TSGs vs. TIME-OGs	BLCA	83.3333	81.8966	1.10508	0.659714	0.74116	TIME TSGs vs. non-TIME TSGs	BLCA	83.3333	88.7029	0.637148	0.0273034	0.0810002	TIME OGs vs. non-TIME OGs	BLCA	81.8966	44.714	5.58688	1.46453e-26	1.83879e-25
1	IS	TIME-TSGs vs. TIME-OGs	BRCA	87.3857	45.1178	8.42086	2.86701e-77	6.52244e-76	TIME TSGs vs. non-TIME TSGs	BRCA	87.3857	81.9672	1.52286	0.232942	0.454939	TIME OGs vs. non-TIME OGs	BRCA	45.1178	49.0522	0.853889	0.0106701	0.0251192
1	IS	TIME-TSGs vs. TIME-OGs	CESC	83.3333	62.4242	2.99587	0.0102934	0.0156116	TIME TSGs vs. non-TIME TSGs	CESC	83.3333	91.3979	0.473478	0.235137	0.454939	TIME OGs vs. non-TIME OGs	CESC	62.4242	56.9288	1.25623	0.269676	0.400965
1	IS	TIME-TSGs vs. TIME-OGs	COAD-MSI	69.6429	NA	NA	NA	NA	TIME TSGs vs. non-TIME TSGs	COAD-MSI	69.6429	69.2118	1.02047	1	1	TIME OGs vs. non-TIME OGs	COAD-MSI	NA	75	NA	NA	NA
1	IS	TIME-TSGs vs. TIME-OGs	COAD-MSS	NA	NA	NA	NA	NA	TIME TSGs vs. non-TIME TSGs	COAD-MSS	NA	79.8722	NA	NA	NA	TIME OGs vs. non-TIME OGs	COAD-MSS	NA	47.1264	NA	NA	NA
1	IS	TIME-TSGs vs. TIME-OGs	GBM	NA	NA	NA	NA	NA	TIME TSGs vs. non-TIME TSGs	GBM	NA	48.0519	NA	NA	NA	TIME OGs vs. non-TIME OGs	GBM	NA	34.2857	NA	NA	NA
1	IS	TIME-TSGs vs. TIME-OGs	HNSC	93.6539	57.9121	10.7081	8.20579e-54	9.33408e-53	TIME TSGs vs. non-TIME TSGs	HNSC	93.6539	84.273	2.75064	1.2804e-05	0.000131634	TIME OGs vs. non-TIME OGs	HNSC	57.9121	62.6643	0.819887	0.0202036	0.0422779
1	IS	TIME-TSGs vs. TIME-OGs	KIRC	67.8756	74.1379	0.737551	0.366411	0.444579	TIME TSGs vs. non-TIME TSGs	KIRC	67.8756	78.9474	0.564156	0.449211	0.644835	TIME OGs vs. non-TIME OGs	KIRC	74.1379	68.6654	1.30759	0.454683	0.604902
1	IS	TIME-TSGs vs. TIME-OGs	KIRP	NA	100	NA	NA	NA	TIME TSGs vs. non-TIME TSGs	KIRP	NA	75	NA	NA		TIME OGs vs. non-TIME OGs	KIRP	100	66.087	Inf	0.172421	0.270605
1	IS	TIME-TSGs vs. TIME-OGs	LGG	79.0347	82.3077	0.810472	0.161291	0.21444	TIME TSGs vs. non-TIME TSGs	LGG	NA	NA	NA	NA		TIME OGs vs. non-TIME OGs	LGG	82.3077	44.1315	5.87703	4.18334e-35	7.87863e-34
1	IS	TIME-TSGs vs. TIME-OGs	LIHC	85.1064	49.0868	5.91017	5.08748e-15	1.5432e-14	TIME TSGs vs. non-TIME TSGs	LIHC	85.1064	79.5455	1.4668	0.284056	0.489027	TIME OGs vs. non-TIME OGs	LIHC	49.0868	42.1578	1.32265	0.0090736	0.0218152
1	IS	TIME-TSGs vs. TIME-OGs	LUAD	90.6561	68.4615	4.4556	2.1574e-09	5.45342e-09	TIME TSGs vs. non-TIME TSGs	LUAD	90.6561	81.5848	2.18879	3.97413e-06	6.96805e-05	TIME OGs vs. non-TIME OGs	LUAD	68.4615	55.6533	1.72934	0.00467025	0.0118448
1	IS	TIME-TSGs vs. TIME-OGs	LUSC	91.579	42.2339	14.8254	4.00098e-21	1.82044e-20	TIME TSGs vs. non-TIME TSGs	LUSC	91.579	92.2222	0.917248	0.838817	0.950618	TIME OGs vs. non-TIME OGs	LUSC	42.2339	47.2362	0.816753	0.0401844	0.0782903
1	IS	TIME-TSGs vs. TIME-OGs	MESO	NA	NA	NA	NA	NA	TIME TSGs vs. non-TIME TSGs	MESO	NA	82.5397	NA	NA	NA	TIME OGs vs. non-TIME OGs	MESO	NA	NA	NA	NA	NA
1	IS	TIME-TSGs vs. TIME-OGs	OAC	NA	NA	NA	NA	NA	TIME TSGs vs. non-TIME TSGs	OAC	NA	87.4172	NA	NA	NA	TIME OGs vs. non-TIME OGs	OAC	NA	37.3272	NA	NA	NA
1	IS	TIME-TSGs vs. TIME-OGs	OSCC	87.5	46.6667	7.70859	0.000910298	0.00145328	TIME TSGs vs. non-TIME TSGs	OSCC	87.5	91.6667	0.640628	0.698622	0.840235	TIME OGs vs. non-TIME OGs	OSCC	46.6667	24.6753	2.66199	0.0156709	0.0334117
1	IS	TIME-TSGs vs. TIME-OGs	OV	62.963	10.6061	13.7375	6.43992e-07	1.3023e-06	TIME TSGs vs. non-TIME TSGs	OV	62.963	74.0741	0.598007	0.32729	0.539423	TIME OGs vs. non-TIME OGs	OV	10.6061	19.1837	0.500327	0.124089	0.206206
1	IS	TIME-TSGs vs. TIME-OGs	PAAD	80	64.5161	2.18779	0.0396224	0.056338	TIME TSGs vs. non-TIME TSGs	PAAD	80	64.7059	2.1628	0.205036	0.424377	TIME OGs vs. non-TIME OGs	PAAD	64.5161	60.4592	1.18866	0.577764	0.688604
1	IS	TIME-TSGs vs. TIME-OGs	PCPG	56.25	NA	NA	NA	NA	TIME TSGs vs. non-TIME TSGs	PCPG	56.25	NA	NA	NA	NA	TIME OGs vs. non-TIME OGs	PCPG	NA	100	NA	NA	NA
1	IS	TIME-TSGs vs. TIME-OGs	PRAD	79.6116	77.6119	1.12558	0.848069	0.88706	TIME TSGs vs. non-TIME TSGs	PRAD	79.6116	56.6667	2.96862	0.000975727	0.00377564	TIME OGs vs. non-TIME OGs	PRAD	77.6119	39.6685	5.26365	1.77512e-09	8.02355e-09
1	IS	TIME-TSGs vs. TIME-OGs	READ	93.2927	31.8182	28.9051	1.01695e-16	3.55932e-16	TIME TSGs vs. non-TIME TSGs	READ	93.2927	90	1.54221	0.40329	0.618842	TIME OGs vs. non-TIME OGs	READ	31.8182	54.4262	0.391135	0.00482177	0.0118448
1	IS	TIME-TSGs vs. TIME-OGs	SARC	75	43.7811	3.83195	3.69901e-05	6.86959e-05	TIME TSGs vs. non-TIME TSGs	SARC	75	83.5165	0.594328	0.285724	0.489027	TIME OGs vs. non-TIME OGs	SARC	43.7811	43.6782	1.00419	1	1
1	IS	TIME-TSGs vs. TIME-OGs	SKCM	90.8847	74.0741	3.48607	1.34275e-11	3.59383e-11	TIME TSGs vs. non-TIME TSGs	SKCM	90.8847	91.1513	0.967927	0.843807	0.950618	TIME OGs vs. non-TIME OGs	SKCM	74.0741	56.2885	2.21835	7.74184e-18	6.72945e-17
1	IS	TIME-TSGs vs. TIME-OGs	STAD	85.8896	56.8675	4.60735	2.49723e-18	9.88034e-18	TIME TSGs vs. non-TIME TSGs	STAD	85.8896	74.2639	2.10827	1.04972e-05	0.000131634	TIME OGs vs. non-TIME OGs	STAD	56.8675	55.0353	1.07711	0.541097	0.664608
1	IS	TIME-TSGs vs. TIME-OGs	TGCT	NA	25.8373	NA	NA	NA	TIME TSGs vs. non-TIME TSGs	TGCT	NA	NA	NA	NA	NA	TIME OGs vs. non-TIME OGs	TGCT	25.8373	26.5298	0.964844	0.870832	0.922794
1	IS	TIME-TSGs vs. TIME-OGs	THCA	NA	89.0625	NA	NA	NA	TIME TSGs vs. non-TIME TSGs	THCA	NA	63.63	NA	NA	NA	TIME OGs vs. non-TIME OGs	THCA	89.0625	85	1.43309	0.703998	0.77992
1	IS	TIME-TSGs vs. TIME-OGs	UCEC	88.774	76.3486	2.44777	3.25584e-08	7.22639e-08	TIME TSGs vs. non-TIME TSGs	UCEC	88.774	82.3969	1.6892	3.78953e-05	0.000240906	TIME OGs vs. non-TIME OGs	UCEC	76.3486	60.5613	2.10138	2.19628e-10	1.12809e-09
1	IS	TIME-TSGs vs. TIME-OGs	UCS	100	42.3077	Inf	0.0192806	0.0278498	TIME TSGs vs. non-TIME TSGs	UCS	100	97.4684	Inf	1	1	TIME OGs vs. non-TIME OGs	UCS	42.3077	35.0515	1.35596	0.47808	0.608049
1	IS	TIME-TSGs vs. TIME-OGs	UVM	83.3333	62.1849	3.01892	0.210187	0.265653	TIME TSGs vs. non-TIME TSGs	UVM	83.3333	NA	NA	NA	NA	TIME OGs vs. non-TIME OGs	UVM	62.1849	26.1866	4.62426	1.16337e-13	6.91898e-13
2	CYS	TIME-TSGs vs. TIME-OGs	All	86.098	60.1823	4.09702	1.04117e-213	1.04117e-213	TIME TSGs vs. non-TIME TSGs	All	86.098	83.5091	1.22297	3.15103e-05	4.72655e-05	TIME OGs vs. non-TIME OGs	All	60.1823	48.1818	1.62547	9.02312e-65	2.70694e-64
2	CYS	TIME-TSGs vs. TIME-OGs	ACC	NA	NA	NA	NA	NA	TIME TSGs vs. non-TIME TSGs	ACC	NA	20	NA	NA	NA	TIME OGs vs. non-TIME OGs	ACC	NA	20	NA	NA	NA
2	CYS	TIME-TSGs vs. TIME-OGs	BLCA	91.4397	79.2899	2.78296	0.000431129	0.000713322	TIME TSGs vs. non-TIME TSGs	BLCA	91.4397	88.7029	1.35987	0.256394	0.475398	TIME OGs vs. non-TIME OGs	BLCA	79.2899	44.714	4.72854	1.10154e-17	8.89105e-17
2	CYS	TIME-TSGs vs. TIME-OGs	BRCA	88.2129	51.0501	7.16866	1.34152e-54	1.74398e-53	TIME TSGs vs. non-TIME TSGs	BRCA	88.2129	81.9672	1.64483	0.156132	0.347393	TIME OGs vs. non-TIME OGs	BRCA	51.0501	49.0522	1.08318	0.269335	0.400965
2	CYS	TIME-TSGs vs. TIME-OGs	CESC	89.1667	44.6429	10.1206	1.16725e-15	3.79355e-15	TIME TSGs vs. non-TIME TSGs	CESC	89.1667	91.3979	0.775577	0.648904	0.825035	TIME OGs vs. non-TIME OGs	CESC	44.6429	56.9288	0.610863	0.0138241	0.0318802
2	CYS	TIME-TSGs vs. TIME-OGs	COAD-MSI	76.7857	82.7586	0.692023	0.587515	0.668298	TIME TSGs vs. non-TIME TSGs	COAD-MSI	76.7857	69.2118	1.47024	0.27827	0.489027	TIME OGs vs. non-TIME OGs	COAD-MSI	82.7586	75	1.59109	0.578915	0.688604
2	CYS	TIME-TSGs vs. TIME-OGs	COAD-MSS	90.7865	79.8419	2.48432	6.48239e-05	0.000115666	TIME TSGs vs. non-TIME TSGs	COAD-MSS	90.7865	79.8722	2.48004	2.44704e-05	0.000209916	TIME OGs vs. non-TIME OGs	COAD-MSS	79.8419	47.1264	4.43813	4.12737e-21	4.23994e-20
2	CYS	TIME-TSGs vs. TIME-OGs	GBM	NA	8.33333	NA	NA	NA	TIME TSGs vs. non-TIME TSGs	GBM	NA	48.0519	NA	NA	NA	TIME OGs vs. non-TIME OGs	GBM	8.33333	34.2857	0.179412	0.136209	0.21988
2	CYS	TIME-TSGs vs. TIME-OGs	HNSC	91.9231	55.2496	9.19908	4.3975e-57	6.66955e-56	TIME TSGs vs. non-TIME TSGs	HNSC	91.9231	84.273	2.12236	0.000245785	0.00121527	TIME OGs vs. non-TIME OGs	HNSC	55.2496	62.6643	0.735711	0.00188084	0.00494267
2	CYS	TIME-TSGs vs. TIME-OGs	KIRC	74.6479	74.5763	1.00376	1	1	TIME TSGs vs. non-TIME TSGs	KIRC	74.6479	78.9474	0.787246	1	1	TIME OGs vs. non-TIME OGs	KIRC	74.5763	68.6654	1.33795	0.376267	0.531477
2	CYS	TIME-TSGs vs. TIME-OGs	KIRP	NA	NA	NA	NA	NA	TIME TSGs vs. non-TIME TSGs	KIRP	NA	75	NA	NA	NA	TIME OGs vs. non-TIME OGs	KIRP	NA	66.087	NA	NA	NA
2	CYS	TIME-TSGs vs. TIME-OGs	LGG	77.0833	87.9607	0.460915	0.00018014	0.000309298	TIME TSGs vs. non-TIME TSGs	LGG	77.0833	NA				TIME OGs vs. non-TIME OGs	LGG	87.9607	44.1315	9.22193	1.69994e-42	9.60467e-41
2	CYS	TIME-TSGs vs. TIME-OGs	LIHC	80.7143	53.1646	3.67686	1.26167e-08	2.94391e-08	TIME TSGs vs. non-TIME TSGs	LIHC	80.7143	79.5455	1.07584	0.865151	0.962481	TIME OGs vs. non-TIME OGs	LIHC	53.1646	42.1578	1.55711	0.00030748	0.00102192
2	CYS	TIME-TSGs vs. TIME-OGs	LUAD	86.6667	NA	NA	NA	NA	TIME TSGs vs. non-TIME TSGs	LUAD	86.6667	81.5848	1.46672	0.0862439	0.207452	TIME OGs vs. non-TIME OGs	LUAD	NA	55.6533	NA	NA	NA
2	CYS	TIME-TSGs vs. TIME-OGs	LUSC	82.8244	51.0995	4.6094	1.02214e-21	5.16748e-21	TIME TSGs vs. non-TIME TSGs	LUSC	82.8244	92.2222	0.407123	4.37251e-05	0.000259435	TIME OGs vs. non-TIME OGs	LUSC	51.0995	47.2362	1.16718	0.0597806	0.110741
2	CYS	TIME-TSGs vs. TIME-OGs	MESO	80	NA	NA	NA	NA	TIME TSGs vs. non-TIME TSGs	MESO	80	82.5397	0.847714	0.779538	0.903961	TIME OGs vs. non-TIME OGs	MESO	NA	NA	NA	NA	NA
2	CYS	TIME-TSGs vs. TIME-OGs	OAC	NA	NA	NA	NA	NA	TIME TSGs vs. non-TIME TSGs	OAC	NA	87.4172	NA	NA	NA	TIME OGs vs. non-TIME OGs	OAC	NA	37.3272	NA	NA	NA
2	CYS	TIME-TSGs vs. TIME-OGs	OSCC	92.5234	47.1014	13.7478	5.97339e-15	1.75348e-14	TIME TSGs vs. non-TIME TSGs	OSCC	92.5234	91.6667	1.12404	1	1	TIME OGs vs. non-TIME OGs	OSCC	47.1014	24.6753	2.71145	5.1774e-06	1.82827e-05
2	CYS	TIME-TSGs vs. TIME-OGs	OV	70	7.84314	24.6312	7.39975e-05	0.000129496	TIME TSGs vs. non-TIME TSGs	OV	70	74.0741	0.818585	0.7199	0.854282	TIME OGs vs. non-TIME OGs	OV	7.84314	19.1837	0.359025	0.0543349	0.102331
2	CYS	TIME-TSGs vs. TIME-OGs	PAAD	100	64.4444	Inf	0.162597	0.21444	TIME TSGs vs. non-TIME TSGs	PAAD	100	64.7059	Inf	0.266348	0.483774	TIME OGs vs. non-TIME OGs	PAAD	64.4444	60.4592	1.18493	0.632799	0.722285
2	CYS	TIME-TSGs vs. TIME-OGs	PCPG	NA	NA	NA	NA	NA	TIME TSGs vs. non-TIME TSGs	PCPG	NA	NA	NA	NA	NA	TIME OGs vs. non-TIME OGs	PCPG	NA	100	NA	NA	NA
2	CYS	TIME-TSGs vs. TIME-OGs	PRAD	71.1539	91.6667	0.227947	0.0735779	0.101448	TIME TSGs vs. non-TIME TSGs	PRAD	71.1539	56.6667	1.87798	0.107055	0.250735	TIME OGs vs. non-TIME OGs	PRAD	91.6667	39.6685	16.6902	2.24962e-07	9.07882e-07
2	CYS	TIME-TSGs vs. TIME-OGs	READ	NA	NA	NA	NA	NA	TIME TSGs vs. non-TIME TSGs	READ	NA	90	NA	NA	NA	TIME OGs vs. non-TIME OGs	READ	NA	54.4262	NA	NA	NA
2	CYS	TIME-TSGs vs. TIME-OGs	SARC	48.2759	46.0674	1.09221	0.843419	0.88706	TIME TSGs vs. non-TIME TSGs	SARC	48.2759	83.5165	0.187525	0.000358974	0.00159743	TIME OGs vs. non-TIME OGs	SARC	46.0674	43.6782	1.10125	0.592405	0.69731
2	CYS	TIME-TSGs vs. TIME-OGs	SKCM	80.3571	90.4429	0.432725	4.07257e-05	7.41208e-05	TIME TSGs vs. non-TIME TSGs	SKCM	80.3571	91.1513	0.397326	3.14209e-09	9.32152e-08	TIME OGs vs. non-TIME OGs	SKCM	90.4429	56.2885	7.34598	1.78996e-49	2.02266e-47
2	CYS	TIME-TSGs vs. TIME-OGs	STAD	83.3061	60.2369	3.29056	3.38939e-19	1.40198e-18	TIME TSGs vs. non-TIME TSGs	STAD	83.3061	74.2639	1.72874	3.13779e-05	0.000214818	TIME OGs vs. non-TIME OGs	STAD	60.2369	55.0353	1.23757	0.0320556	0.0646835
2	CYS	TIME-TSGs vs. TIME-OGs	TGCT	NA	NA	NA	NA	NA	TIME TSGs vs. non-TIME TSGs	TGCT	NA	NA	NA	NA	NA	TIME OGs vs. non-TIME OGs	TGCT	NA	26.5298	NA	NA	NA
2	CYS	TIME-TSGs vs. TIME-OGs	THCA	NA	NA	NA	NA	NA	TIME TSGs vs. non-TIME TSGs	THCA	NA	63.63	NA	NA	NA	TIME OGs vs. non-TIME OGs	THCA	NA	85	NA	NA	NA
2	CYS	TIME-TSGs vs. TIME-OGs	UCEC	88.0113	63.5731	4.20042	5.96693e-22	3.19406e-21	TIME TSGs vs. non-TIME TSGs	UCEC	88.0113	82.3969	1.56817	0.000228321	0.00119533	TIME OGs vs. non-TIME OGs	UCEC	63.5731	60.5613	1.13644	0.280832	0.41213
2	CYS	TIME-TSGs vs. TIME-OGs	UCS	NA	20	NA	NA	NA	TIME TSGs vs. non-TIME TSGs	UCS	NA	97.4684	NA	NA	NA	TIME OGs vs. non-TIME OGs	UCS	20	35.0515	0.466185	0.489668	0.608049
2	CYS	TIME-TSGs vs. TIME-OGs	UVM	NA	47.4576	NA	NA	NA	TIME TSGs vs. non-TIME TSGs	UVM	NA	NA	NA	NA	NA	TIME OGs vs. non-TIME OGs	UVM	47.4576	26.1866	2.54189	0.00120818	0.00332986
3	ICR	TIME-TSGs vs. TIME-OGs	All	86.5321	56.4456	4.95706	0	0	TIME TSGs vs. non-TIME TSGs	All	86.5321	83.5091	1.26876	3.33983e-07	6.67966e-07	TIME OGs vs. non-TIME OGs	All	56.4456	48.1818	1.39376	1.41602e-33	1.69922e-33
3	ICR	TIME-TSGs vs. TIME-OGs	ACC	NA	NA	NA	NA	NA	TIME TSGs vs. non-TIME TSGs	ACC	NA	20	NA	NA	NA	TIME OGs vs. non-TIME OGs	ACC	NA	20	NA	NA	NA
3	ICR	TIME-TSGs vs. TIME-OGs	BLCA	88.1259	77.6256	2.13719	0.000238034	0.000401132	TIME TSGs vs. non-TIME TSGs	BLCA	88.1259	88.7029	0.945249	0.782079	0.903961	TIME OGs vs. non-TIME OGs	BLCA	77.6256	44.714	4.28528	7.98006e-20	7.51455e-19
3	ICR	TIME-TSGs vs. TIME-OGs	BRCA	88.9353	56.7657	6.11447	9.42622e-38	7.83702e-37	TIME TSGs vs. non-TIME TSGs	BRCA	88.9353	81.9672	1.76605	0.137927	0.314756	TIME OGs vs. non-TIME OGs	BRCA	56.7657	49.0522	1.36356	0.00010549	0.000361222
3	ICR	TIME-TSGs vs. TIME-OGs	CESC	96.1539	25.8065	65.1271	2.85509e-08	6.49533e-08	TIME TSGs vs. non-TIME TSGs	CESC	96.1539	91.3979	2.33956	0.681677	0.840235	TIME OGs vs. non-TIME OGs	CESC	25.8065	56.9288	0.264308	0.00111082	0.00313808
3	ICR	TIME-TSGs vs. TIME-OGs	COAD-MSI	NA	75	NA	NA	NA	TIME TSGs vs. non-TIME TSGs	COAD-MSI	NA	69.2118	NA	NA	NA	TIME OGs vs. non-TIME OGs	COAD-MSI	75	75	1	1	1
3	ICR	TIME-TSGs vs. TIME-OGs	COAD-MSS	89.4309	51.9231	7.8134	4.69826e-35	3.28878e-34	TIME TSGs vs. non-TIME TSGs	COAD-MSS	89.4309	79.8722	2.13023	0.000270355	0.0012664	TIME OGs vs. non-TIME OGs	COAD-MSS	51.9231	47.1264	1.21151	0.133975	0.219408
3	ICR	TIME-TSGs vs. TIME-OGs	GBM	NA	33.8983	NA	NA	NA	TIME TSGs vs. non-TIME TSGs	GBM	NA	48.0519	NA	NA	NA	TIME OGs vs. non-TIME OGs	GBM	33.8983	34.2857	0.983081	1	1
3	ICR	TIME-TSGs vs. TIME-OGs	HNSC	91.3594	45.3106	12.7363	1.43276e-99	1.30381e-97	TIME TSGs vs. non-TIME TSGs	HNSC	91.3594	84.273	1.97201	0.000547612	0.00227575	TIME OGs vs. non-TIME OGs	HNSC	45.3106	62.6643	0.493769	2.42578e-16	1.82742e-15
3	ICR	TIME-TSGs vs. TIME-OGs	KIRC	76.9231	73.3333	1.21096	0.694038	0.763034	TIME TSGs vs. non-TIME TSGs	KIRC	76.9231	78.9474	0.889434	1	1	TIME OGs vs. non-TIME OGs	KIRC	73.3333	68.6654	1.25449	0.615119	0.716582
3	ICR	TIME-TSGs vs. TIME-OGs	KIRP	66.6667	72.7273	0.754708	0.753933	0.816761	TIME TSGs vs. non-TIME TSGs	KIRP	66.6667	75	0.669217	0.441511	0.644835	TIME OGs vs. non-TIME OGs	KIRP	72.7273	66.087	1.36541	0.62688	0.722285
3	ICR	TIME-TSGs vs. TIME-OGs	LGG	82.9103	83.2272	0.97774	0.934454	0.966311	TIME TSGs vs. non-TIME TSGs	LGG	82.9103	NA	NA	NA	NA	TIME OGs vs. non-TIME OGs	LGG	83.2272	44.1315	6.26735	2.63193e-35	5.94815e-34
3	ICR	TIME-TSGs vs. TIME-OGs	LIHC	76.7296	44.1861	4.15384	2.67921e-12	7.38812e-12	TIME TSGs vs. non-TIME TSGs	LIHC	76.7296	79.5455	0.848436	0.636066	0.825035	TIME OGs vs. non-TIME OGs	LIHC	44.1861	42.1578	1.08616	0.465721	0.604902
3	ICR	TIME-TSGs vs. TIME-OGs	LUAD	89.7196	68.3544	4.022	8.63065e-06	1.63623e-05	TIME TSGs vs. non-TIME TSGs	LUAD	89.7196	81.5848	1.96893	0.000562544	0.00227575	TIME OGs vs. non-TIME OGs	LUAD	68.3544	55.6533	1.72079	0.028159	0.0578539
3	ICR	TIME-TSGs vs. TIME-OGs	LUSC	88.3838	53.9924	6.4763	9.94908e-38	7.83702e-37	TIME TSGs vs. non-TIME TSGs	LUSC	88.3838	92.2222	0.641939	0.0389118	0.10523	TIME OGs vs. non-TIME OGs	LUSC	53.9924	47.2362	1.31073	0.000729715	0.0022905
3	ICR	TIME-TSGs vs. TIME-OGs	MESO	78.5714	NA	NA	NA	NA	TIME TSGs vs. non-TIME TSGs	MESO	78.5714	82.5397	0.777312	0.645847	0.825035	TIME OGs vs. non-TIME OGs	MESO	NA	NA	NA	NA	NA
3	ICR	TIME-TSGs vs. TIME-OGs	OAC	NA	NA	NA	NA	NA	TIME TSGs vs. non-TIME TSGs	OAC	NA	87.4172	NA	NA	NA	TIME OGs vs. non-TIME OGs	OAC	NA	37.3272	NA	NA	NA
3	ICR	TIME-TSGs vs. TIME-OGs	OSCC	NA	46.6667	NA	NA	NA	TIME TSGs vs. non-TIME TSGs	OSCC	NA	91.6667	NA	NA	NA	TIME OGs vs. non-TIME OGs	OSCC	46.6667	24.6753	2.66199	0.0156709	0.0334117
3	ICR	TIME-TSGs vs. TIME-OGs	OV	94.0426	17.5676	71.6526	1.03345e-37	7.83702e-37	TIME TSGs vs. non-TIME TSGs	OV	94.0426	74.0741	5.48673	4.69756e-06	6.96805e-05	TIME OGs vs. non-TIME OGs	OV	17.5676	19.1837	0.897971	0.873796	0.922794
3	ICR	TIME-TSGs vs. TIME-OGs	PAAD	NA	NA	NA	NA	NA	TIME TSGs vs. non-TIME TSGs	PAAD	NA	64.7059	NA	NA	NA	TIME OGs vs. non-TIME OGs	PAAD	NA	60.4592	NA	NA	NA
3	ICR	TIME-TSGs vs. TIME-OGs	PCPG	56.25	NA	NA	NA	NA	TIME TSGs vs. non-TIME TSGs	PCPG	56.25	NA	NA	NA	NA	TIME OGs vs. non-TIME OGs	PCPG	NA	100	NA	NA	NA
3	ICR	TIME-TSGs vs. TIME-OGs	PRAD	82.6923	66.6667	2.37391	0.0474859	0.0664803	TIME TSGs vs. non-TIME TSGs	PRAD	82.6923	56.6667	3.62159	0.00169666	0.00604012	TIME OGs vs. non-TIME OGs	PRAD	66.6667	39.6685	3.03829	3.23248e-06	1.17829e-05
3	ICR	TIME-TSGs vs. TIME-OGs	READ	90.4762	39.8601	14.1654	3.59996e-17	1.31038e-16	TIME TSGs vs. non-TIME TSGs	READ	90.4762	90	1.05521	1	1	TIME OGs vs. non-TIME OGs	READ	39.8601	54.4262	0.555307	0.00155801	0.00419178
3	ICR	TIME-TSGs vs. TIME-OGs	SARC	56.6667	51.5306	1.22888	0.695954	0.763034	TIME TSGs vs. non-TIME TSGs	SARC	56.6667	83.5165	0.261606	0.00506709	0.0173255	TIME OGs vs. non-TIME OGs	SARC	51.5306	43.6782	1.3702	0.0704708	0.122511
3	ICR	TIME-TSGs vs. TIME-OGs	SKCM	91.8033	60.4316	7.31129	2.69041e-07	5.56425e-07	TIME TSGs vs. non-TIME TSGs	SKCM	91.8033	91.1513	1.08723	1	1	TIME OGs vs. non-TIME OGs	SKCM	60.4316	56.2885	1.18597	0.116198	0.195976
3	ICR	TIME-TSGs vs. TIME-OGs	STAD	80.2899	48.4177	4.32923	7.56771e-18	2.86942e-17	TIME TSGs vs. non-TIME TSGs	STAD	80.2899	74.2639	1.41131	0.0267308	0.0810002	TIME OGs vs. non-TIME OGs	STAD	48.4177	55.0353	0.767009	0.0352804	0.0699418
3	ICR	TIME-TSGs vs. TIME-OGs	TGCT	0	27.1875	0	0.19611	0.254944	TIME TSGs vs. non-TIME TSGs	TGCT	0	NA	NA	NA	NA	TIME OGs vs. non-TIME OGs	TGCT	27.1875	26.5298	1.03404	0.789093	0.857379
3	ICR	TIME-TSGs vs. TIME-OGs	THCA	NA	89.0625	NA	NA	NA	TIME TSGs vs. non-TIME TSGs	THCA	NA	63.63	NA	NA	NA	TIME OGs vs. non-TIME OGs	THCA	89.0625	85	1.43309	0.703998	0.77992
3	ICR	TIME-TSGs vs. TIME-OGs	UCEC	83.6039	86.5979	0.789316	0.207913	0.265653	TIME TSGs vs. non-TIME TSGs	UCEC	83.6039	82.3969	1.08932	0.518515	0.732506	TIME OGs vs. non-TIME OGs	UCEC	86.5979	60.5613	4.20438	5.51049e-24	6.22685e-23
3	ICR	TIME-TSGs vs. TIME-OGs	UCS	NA	20	NA	NA	NA	TIME TSGs vs. non-TIME TSGs	UCS	NA	97.4684	NA	NA	NA	TIME OGs vs. non-TIME OGs	UCS	20	35.0515	0.466185	0.489668	0.608049
3	ICR	TIME-TSGs vs. TIME-OGs	UVM	NA	65.3465	NA	NA	NA	TIME TSGs vs. non-TIME TSGs	UVM	NA	NA	NA	NA	NA	TIME OGs vs. non-TIME OGs	UVM	65.3465	26.1866	5.30097	6.66055e-14	4.18134e-13
4	TIS	TIME-TSGs vs. TIME-OGs	All	87.623	57.8664	5.15399	2.82658e-255	3.3919e-255	TIME TSGs vs. non-TIME TSGs	All	87.623	83.5091	1.39799	4.23007e-10	2.53804e-09	TIME OGs vs. non-TIME OGs	All	57.8664	48.1818	1.47702	1.34692e-47	2.69384e-47
4	TIS	TIME-TSGs vs. TIME-OGs	ACC	NA	NA	NA	NA	NA	TIME TSGs vs. non-TIME TSGs	ACC	NA	20	NA	NA	NA	TIME OGs vs. non-TIME OGs	ACC	NA	20	NA	NA	NA
4	TIS	TIME-TSGs vs. TIME-OGs	BLCA	92.9907	75.5102	4.29073	6.04054e-09	1.44655e-08	TIME TSGs vs. non-TIME TSGs	BLCA	92.9907	88.7029	1.68866	0.0291713	0.0837498	TIME OGs vs. non-TIME OGs	BLCA	75.5102	44.714	3.80867	8.3556e-16	5.55401e-15
4	TIS	TIME-TSGs vs. TIME-OGs	BRCA	84.9926	52.3922	5.14199	2.43739e-49	2.46447e-48	TIME TSGs vs. non-TIME TSGs	BRCA	84.9926	81.9672	1.24554	0.575944	0.7886	TIME OGs vs. non-TIME OGs	BRCA	52.3922	49.0522	1.14297	0.0613058	0.111735
4	TIS	TIME-TSGs vs. TIME-OGs	CESC	84.466	54.1761	4.58822	3.89832e-09	9.58776e-09	TIME TSGs vs. non-TIME TSGs	CESC	84.466	91.3979	0.513475	0.190317	0.40329	TIME OGs vs. non-TIME OGs	CESC	54.1761	56.9288	0.894619	0.484226	0.608049
4	TIS	TIME-TSGs vs. TIME-OGs	COAD-MSI	NA	NA	NA	NA	NA	TIME TSGs vs. non-TIME TSGs	COAD-MSI	NA	69.2118	NA	NA	NA	TIME OGs vs. non-TIME OGs	COAD-MSI	NA	75	NA	NA	NA
4	TIS	TIME-TSGs vs. TIME-OGs	COAD-MSS	NA	NA	NA	NA	NA	TIME TSGs vs. non-TIME TSGs	COAD-MSS	NA	79.8722	NA	NA	NA	TIME OGs vs. non-TIME OGs	COAD-MSS	NA	47.1264	NA	NA	NA
4	TIS	TIME-TSGs vs. TIME-OGs	GBM	NA	NA	NA	NA	NA	TIME TSGs vs. non-TIME TSGs	GBM	NA	48.0519	NA	NA	NA	TIME OGs vs. non-TIME OGs	GBM	NA	34.2857	NA	NA	NA
4	TIS	TIME-TSGs vs. TIME-OGs	HNSC	92.6829	51.1033	12.1088	1.93642e-82	5.87382e-81	TIME TSGs vs. non-TIME TSGs	HNSC	92.6829	84.273	2.36163	5.65335e-05	0.000314467	TIME OGs vs. non-TIME OGs	HNSC	51.1033	62.6643	0.622783	1.45977e-09	7.13641e-09
4	TIS	TIME-TSGs vs. TIME-OGs	KIRC	NA	NA	NA	NA	NA	TIME TSGs vs. non-TIME TSGs	KIRC	NA	78.9474	NA	NA	NA	TIME OGs vs. non-TIME OGs	KIRC	NA	68.6654	NA	NA	NA
4	TIS	TIME-TSGs vs. TIME-OGs	KIRP	NA	NA	NA	NA	NA	TIME TSGs vs. non-TIME TSGs	KIRP	NA	75	NA	NA	NA	TIME OGs vs. non-TIME OGs	KIRP	NA	66.087	NA	NA	NA
4	TIS	TIME-TSGs vs. TIME-OGs	LGG	82.7128	84.9057	0.850764	0.39911	0.47463	TIME TSGs vs. non-TIME TSGs	LGG	82.7128	NA	NA	NA	NA	TIME OGs vs. non-TIME OGs	LGG	84.9057	44.1315	7.10356	4.3862e-39	1.2391e-37
4	TIS	TIME-TSGs vs. TIME-OGs	LIHC	NA	44.1065	NA	NA	NA	TIME TSGs vs. non-TIME TSGs	LIHC	NA	79.5455	NA	NA	NA	TIME OGs vs. non-TIME OGs	LIHC	44.1065	42.1578	1.08266	0.551004	0.669499
4	TIS	TIME-TSGs vs. TIME-OGs	LUAD	90.6493	54.8077	7.94469	2.58583e-15	8.11415e-15	TIME TSGs vs. non-TIME TSGs	LUAD	90.6493	81.5848	2.18702	2.59447e-05	0.000209916	TIME OGs vs. non-TIME OGs	LUAD	54.8077	55.6533	0.966378	0.919693	0.962271
4	TIS	TIME-TSGs vs. TIME-OGs	LUSC	87.2	39.8363	10.2652	3.0881e-24	1.87345e-23	TIME TSGs vs. non-TIME TSGs	LUSC	87.2	92.2222	0.574989	0.0806181	0.199306	TIME OGs vs. non-TIME OGs	LUSC	39.8363	47.2362	0.739717	0.000896584	0.00266616
4	TIS	TIME-TSGs vs. TIME-OGs	MESO	78.5714	NA	NA	NA	NA	TIME TSGs vs. non-TIME TSGs	MESO	78.5714	82.5397	0.777312	0.645847	0.825035	TIME OGs vs. non-TIME OGs	MESO	NA	NA	NA	NA	NA
4	TIS	TIME-TSGs vs. TIME-OGs	OAC	100	71.4286	Inf	0.156496	0.212554	TIME TSGs vs. non-TIME TSGs	OAC	100	87.4172	Inf	0.597192	0.805305	TIME OGs vs. non-TIME OGs	OAC	71.4286	37.3272	4.17227	0.000852956	0.00260497
4	TIS	TIME-TSGs vs. TIME-OGs	OSCC	87.5	46.6667	7.70859	0.000910298	0.00145328	TIME TSGs vs. non-TIME TSGs	OSCC	87.5	91.6667	0.640628	0.698622	0.840235	TIME OGs vs. non-TIME OGs	OSCC	46.6667	24.6753	2.66199	0.0156709	0.0334117
4	TIS	TIME-TSGs vs. TIME-OGs	OV	NA	NA	NA	NA	NA	TIME TSGs vs. non-TIME TSGs	OV	NA	74.0741	NA	NA	NA	TIME OGs vs. non-TIME OGs	OV	NA	19.1837	NA	NA	NA
4	TIS	TIME-TSGs vs. TIME-OGs	PAAD	78.534	67.2619	1.77784	0.0172066	0.0252548	TIME TSGs vs. non-TIME TSGs	PAAD	78.534	64.7059	1.98799	0.225325	0.454939	TIME OGs vs. non-TIME OGs	PAAD	67.2619	60.4592	1.34299	0.152985	0.243483
4	TIS	TIME-TSGs vs. TIME-OGs	PCPG	NA	88.2353	NA	NA	NA	TIME TSGs vs. non-TIME TSGs	PCPG	NA	NA	NA	NA	NA	TIME OGs vs. non-TIME OGs	PCPG	88.2353	100	0	1	1
4	TIS	TIME-TSGs vs. TIME-OGs	PRAD	72.4138	NA	NA	NA	NA	TIME TSGs vs. non-TIME TSGs	PRAD	72.4138	56.6667	1.99607	0.189631	0.40329	TIME OGs vs. non-TIME OGs	PRAD	NA	NA	NA	NA	NA
4	TIS	TIME-TSGs vs. TIME-OGs	READ	94	55.2486	12.5945	5.96363e-13	1.69591e-12	TIME TSGs vs. non-TIME TSGs	READ	94	90	1.73436	0.368211	0.574925	TIME OGs vs. non-TIME OGs	READ	55.2486	54.4262	1.03374	0.8704	0.922794
4	TIS	TIME-TSGs vs. TIME-OGs	SARC	92	41.4013	16.0735	1.47313e-06	2.91423e-06	TIME TSGs vs. non-TIME TSGs	SARC	92	83.5165	2.2564	0.35838	0.574925	TIME OGs vs. non-TIME OGs	SARC	41.4013	43.6782	0.911194	0.639362	0.722479
4	TIS	TIME-TSGs vs. TIME-OGs	SKCM	88.1319	74.3565	2.5595	5.9087e-10	1.53626e-09	TIME TSGs vs. non-TIME TSGs	SKCM	88.1319	91.1513	0.720989	0.0509004	0.133239	TIME OGs vs. non-TIME OGs	SKCM	74.3565	56.2885	2.25136	1.30288e-26	1.83879e-25
4	TIS	TIME-TSGs vs. TIME-OGs	STAD	84.8781	55.9524	4.41048	2.50406e-20	1.08509e-19	TIME TSGs vs. non-TIME TSGs	STAD	84.8781	74.2639	1.94424	1.33113e-05	0.000131634	TIME OGs vs. non-TIME OGs	STAD	55.9524	55.0353	1.03782	0.740535	0.812431
4	TIS	TIME-TSGs vs. TIME-OGs	TGCT	NA	29.8246	NA	NA	NA	TIME TSGs vs. non-TIME TSGs	TGCT	NA	NA	NA	NA	NA	TIME OGs vs. non-TIME OGs	TGCT	29.8246	26.5298	1.17687	0.449275	0.604902
4	TIS	TIME-TSGs vs. TIME-OGs	THCA	NA	89.6104	NA	NA	NA	TIME TSGs vs. non-TIME TSGs	THCA	NA	63.63	NA	NA	NA	TIME OGs vs. non-TIME OGs	THCA	89.6104	85	1.5179	0.462315	0.604902
4	TIS	TIME-TSGs vs. TIME-OGs	UCEC	NA	NA	NA	NA	NA	TIME TSGs vs. non-TIME TSGs	UCEC	NA	82.3969	NA	NA	NA	TIME OGs vs. non-TIME OGs	UCEC	NA	60.5613	NA	NA	NA
4	TIS	TIME-TSGs vs. TIME-OGs	UCS	NA	24.3902	NA	NA	NA	TIME TSGs vs. non-TIME TSGs	UCS	NA	97.4684	NA	NA	NA	TIME OGs vs. non-TIME OGs	UCS	24.3902	35.0515	0.599879	0.238149	0.363659
4	TIS	TIME-TSGs vs. TIME-OGs	UVM	83.3333	71.7647	1.95522	0.505249	0.581995	TIME TSGs vs. non-TIME TSGs	UVM	83.3333	NA	NA	NA	NA	TIME OGs vs. non-TIME OGs	UVM	71.7647	26.1866	7.14025	5.37582e-16	3.79668e-15
5	CPI	TIME-TSGs vs. TIME-OGs	All	83.5312	54.5259	4.22968	1.13269466688091e-310	3.39808400064273e-310	TIME TSGs vs. non-TIME TSGs	All	83.5312	83.5091	1.00161	0.982314	0.982314	TIME OGs vs. non-TIME OGs	All	54.5259	48.1818	1.28953	7.0616e-26	7.0616e-26
5	CPI	TIME-TSGs vs. TIME-OGs	ACC	100	NA	NA	NA	NA	TIME TSGs vs. non-TIME TSGs	ACC	100	20	Inf	0.251337	0.475398	TIME OGs vs. non-TIME OGs	ACC	NA	20	NA	NA	NA
5	CPI	TIME-TSGs vs. TIME-OGs	BLCA	86.6769	60.7676	4.19433	2.53485e-23	1.4417e-22	TIME TSGs vs. non-TIME TSGs	BLCA	86.6769	88.7029	0.828699	0.317827	0.53371	TIME OGs vs. non-TIME OGs	BLCA	60.7676	44.714	1.91438	4.34936e-09	1.8903e-08
5	CPI	TIME-TSGs vs. TIME-OGs	BRCA	90.3704	46.465	10.8048	3.98106e-69	7.24552e-68	TIME TSGs vs. non-TIME TSGs	BRCA	90.3704	81.9672	2.0607	0.0719112	0.18286	TIME OGs vs. non-TIME OGs	BRCA	46.465	49.0522	0.901499	0.0790299	0.135309
5	CPI	TIME-TSGs vs. TIME-OGs	CESC	81.3793	56.4767	3.36082	6.31302e-08	1.36782e-07	TIME TSGs vs. non-TIME TSGs	CESC	81.3793	91.3979	0.412757	0.0390178	0.10523	TIME OGs vs. non-TIME OGs	CESC	56.4767	56.9288	0.981775	0.93607	0.970421
5	CPI	TIME-TSGs vs. TIME-OGs	COAD-MSI	73.2143	85.7143	0.457123	0.237313	0.295829	TIME TSGs vs. non-TIME TSGs	COAD-MSI	73.2143	69.2118	1.21549	0.366795	0.574925	TIME OGs vs. non-TIME OGs	COAD-MSI	85.7143	75	1.98382	0.391357	0.545968
5	CPI	TIME-TSGs vs. TIME-OGs	COAD-MSS	89.0625	64.1667	4.52277	2.39759e-07	5.07397e-07	TIME TSGs vs. non-TIME TSGs	COAD-MSS	89.0625	79.8722	2.04926	0.00682964	0.0217085	TIME OGs vs. non-TIME OGs	COAD-MSS	64.1667	47.1264	2.00769	0.000606572	0.00195836
5	CPI	TIME-TSGs vs. TIME-OGs	GBM	69.4836	50	2.26925	0.0125589	0.0187355	TIME TSGs vs. non-TIME TSGs	GBM	69.4836	48.0519	2.45336	0.00135534	0.00502605	TIME OGs vs. non-TIME OGs	GBM	50	34.2857	1.90197	0.185131	0.286573
5	CPI	TIME-TSGs vs. TIME-OGs	HNSC	86.478	46.8951	7.22309	1.62472e-31	1.05607e-30	TIME TSGs vs. non-TIME TSGs	HNSC	86.478	84.273	1.19317	0.441029	0.644835	TIME OGs vs. non-TIME OGs	HNSC	46.8951	62.6643	0.526288	1.5157e-09	7.13641e-09
5	CPI	TIME-TSGs vs. TIME-OGs	KIRC	67.341	59.2593	1.41625	0.40161	0.47463	TIME TSGs vs. non-TIME TSGs	KIRC	67.341	78.9474	0.550658	0.448834	0.644835	TIME OGs vs. non-TIME OGs	KIRC	59.2593	68.6654	0.664286	0.29816	0.43195
5	CPI	TIME-TSGs vs. TIME-OGs	KIRP	NA	NA	NA	NA	NA	TIME TSGs vs. non-TIME TSGs	KIRP	NA	75	NA	NA	NA	TIME OGs vs. non-TIME OGs	KIRP	NA	66.087	NA	NA	NA
5	CPI	TIME-TSGs vs. TIME-OGs	LGG	78.8018	85.567	0.627362	0.00915081	0.014114	TIME TSGs vs. non-TIME TSGs	LGG	78.8018	NA	NA	NA	NA	TIME OGs vs. non-TIME OGs	LGG	85.567	44.1315	7.48649	6.71142e-41	2.52797e-39
5	CPI	TIME-TSGs vs. TIME-OGs	LIHC	78.4483	63.0137	2.13204	0.0013706	0.00215042	TIME TSGs vs. non-TIME TSGs	LIHC	78.4483	79.5455	0.936185	0.879472	0.966333	TIME OGs vs. non-TIME OGs	LIHC	63.0137	42.1578	2.33663	1.515e-06	5.70651e-06
5	CPI	TIME-TSGs vs. TIME-OGs	LUAD	89.5105	70.7531	3.52355	8.55635e-16	2.8838e-15	TIME TSGs vs. non-TIME TSGs	LUAD	89.5105	81.5848	1.92531	3.04453e-05	0.000214818	TIME OGs vs. non-TIME OGs	LUAD	70.7531	55.6533	1.92724	3.31575e-11	1.78419e-10
5	CPI	TIME-TSGs vs. TIME-OGs	LUSC	83.5938	45.9753	5.98359	1.01333e-94	4.61066e-93	TIME TSGs vs. non-TIME TSGs	LUSC	83.5938	92.2222	0.429935	6.18435e-08	1.37602e-06	TIME OGs vs. non-TIME OGs	LUSC	45.9753	47.2362	0.95063	0.460169	0.604902
5	CPI	TIME-TSGs vs. TIME-OGs	MESO	NA	NA	NA	NA	NA	TIME TSGs vs. non-TIME TSGs	MESO	NA	82.5397	NA	NA	NA	TIME OGs vs. non-TIME OGs	MESO	NA	NA	NA	NA	NA
5	CPI	TIME-TSGs vs. TIME-OGs	OAC	NA	NA	NA	NA	NA	TIME TSGs vs. non-TIME TSGs	OAC	NA	87.4172	NA	NA	NA	TIME OGs vs. non-TIME OGs	OAC	NA	37.3272	NA	NA	NA
5	CPI	TIME-TSGs vs. TIME-OGs	OSCC	87.5	92.8571	0.544995	1	1	TIME TSGs vs. non-TIME TSGs	OSCC	87.5	91.6667	0.640628	0.698622	0.840235	TIME OGs vs. non-TIME OGs	OSCC	92.8571	24.6753	39.2251	3.02176e-07	1.17744e-06
5	CPI	TIME-TSGs vs. TIME-OGs	OV	NA	12.5	NA	NA	NA	TIME TSGs vs. non-TIME TSGs	OV	NA	74.0741	NA	NA	NA	TIME OGs vs. non-TIME OGs	OV	12.5	19.1837	0.602239	0.0425479	0.0814901
5	CPI	TIME-TSGs vs. TIME-OGs	PAAD	73.8095	70.339	1.18712	0.842836	0.88706	TIME TSGs vs. non-TIME TSGs	PAAD	73.8095	64.7059	1.52561	0.534566	0.74338	TIME OGs vs. non-TIME OGs	PAAD	70.339	60.4592	1.54963	0.0645563	0.113982
5	CPI	TIME-TSGs vs. TIME-OGs	PCPG	NA	NA	NA	NA	NA	TIME TSGs vs. non-TIME TSGs	PCPG	NA	NA	NA	NA	NA	TIME OGs vs. non-TIME OGs	PCPG	NA	100	NA	NA	NA
5	CPI	TIME-TSGs vs. TIME-OGs	PRAD	79.3651	72.3684	1.4645	0.428628	0.500066	TIME TSGs vs. non-TIME TSGs	PRAD	79.3651	56.6667	2.92067	0.00525605	0.0173255	TIME OGs vs. non-TIME OGs	PRAD	72.3684	39.6685	3.97763	4.39746e-08	1.84042e-07
5	CPI	TIME-TSGs vs. TIME-OGs	READ	NA	NA	NA	NA	NA	TIME TSGs vs. non-TIME TSGs	READ	NA	90	NA	NA	NA	TIME OGs vs. non-TIME OGs	READ	NA	54.4262	NA	NA	NA
5	CPI	TIME-TSGs vs. TIME-OGs	SARC	NA	62.5	NA	NA	NA	TIME TSGs vs. non-TIME TSGs	SARC	NA	83.5165	NA	NA	NA	TIME OGs vs. non-TIME OGs	SARC	62.5	43.6782	2.14602	0.00100202	0.00290328
5	CPI	TIME-TSGs vs. TIME-OGs	SKCM	78.6145	78.6482	0.997994	1	1	TIME TSGs vs. non-TIME TSGs	SKCM	78.6145	91.1513	0.35706	2.85606e-10	1.27095e-08	TIME OGs vs. non-TIME OGs	SKCM	78.6482	56.2885	2.85992	4.09234e-28	6.60621e-27
5	CPI	TIME-TSGs vs. TIME-OGs	STAD	NA	42.7632	NA	NA	NA	TIME TSGs vs. non-TIME TSGs	STAD	NA	74.2639	NA	NA	NA	TIME OGs vs. non-TIME OGs	STAD	42.7632	55.0353	0.610602	0.00477495	0.0118448
5	CPI	TIME-TSGs vs. TIME-OGs	TGCT	NA	33.7255	NA	NA	NA	TIME TSGs vs. non-TIME TSGs	TGCT	NA	NA	NA	NA	NA	TIME OGs vs. non-TIME OGs	TGCT	33.7255	26.5298	1.40907	0.0150049	0.0334117
5	CPI	TIME-TSGs vs. TIME-OGs	THCA	NA	89.6104	NA	NA	NA	TIME TSGs vs. non-TIME TSGs	THCA	NA	63.63	NA	NA	NA	TIME OGs vs. non-TIME OGs	THCA	89.6104	85	1.5179	0.462315	0.604902
5	CPI	TIME-TSGs vs. TIME-OGs	UCEC	92.3841	56	9.48499	3.62256e-21	1.73501e-20	TIME TSGs vs. non-TIME TSGs	UCEC	92.3841	82.3969	2.59095	7.79851e-11	6.94067e-09	TIME OGs vs. non-TIME OGs	UCEC	56	60.5613	0.828938	0.340095	0.486466
5	CPI	TIME-TSGs vs. TIME-OGs	UCS	100	17.9487	Inf	2.36656e-06	4.58207e-06	TIME TSGs vs. non-TIME TSGs	UCS	100	97.4684	Inf	1	1	TIME OGs vs. non-TIME OGs	UCS	17.9487	35.0515	0.407826	0.0629716	0.112949
5	CPI	TIME-TSGs vs. TIME-OGs	UVM	83.3333	64.6465	2.71342	0.330927	0.406951	TIME TSGs vs. non-TIME TSGs	UVM	83.3333	NA	NA	NA	NA	TIME OGs vs. non-TIME OGs	UVM	64.6465	26.1866	5.14065	2.66154e-13	1.50377e-12

## Sheet: Supplementary Table 9
Supplementary table 9. Literature support for TIME differences across HNSC subtypes
For each immune cell type, its enrichment in either HPV+ or HPV- HNSCs is reported along with the comparison source's reference and the method used for immune profiling. HNSC = head and neck squamouse cell carcinoma, HPV = human papilloma virus.
Immune population	Immune cell type	Method	TIME feature	Support
Neutrophils	Neutrophil-to-lymphocyte ratio (NLR)	Immunohisochemistry	Lower in HPV+ HNSC	[14]
Natural killer cells	CD56+ NK cells	Immunohistochemistry	Higher in HPV+ HNSC	[15]
Dendritic cells	CD1a (Langerhans cells)	Immunohistochemistry	Higher in HPV+ HNSC	[16]
	Myeloid DC (CD45CLIN-HLA-DRCCD14-CD11cC)	Immunohistochemistry, Flow cytometry	Higher in HPV+ HNSC	[17]
	CD1a (Langerhans cells)	Immunohistochemistry, mouse cell lines and mouse	No difference between HPV+ and HPV- HNSC	[18]
	Dendritic cells	Bioinformatic analysis (ssGSEA on RNASeq)	No difference between HPV+ and HPV- HNSC	[19]
	CD1a (Langerhans cells)	Immunohistochemistry	No difference between HPV+ and HPV- HNSC	[20]
	pDC (plasmacytoid) DC (CD123+)	Immunohistochemistry, Flow cytometry	No difference between HPV+ and HPV- HNSC	[21]
	pDC (plasmacytoid) DC	Immunohistochemistry, Flow cytometry	No difference between HPV+ and HPV- HNSC	[17]
Myeloid-derived suppressor cells	CD11b+	Immunohistochemistry, Flow cytometry, Mouse work	No difference between HPV+ and HPV- HNSC	[22]
	CD11b+	Immunohistochemistry	No difference between HPV+ and HPV- HNSC	[23]
	CD11b+	qRT-PCR, Immunohistochemistry	No difference between HPV+ and HPV- HNSC	[24]
Macrophages	M1/M2 ratio	Bioinformatic analysis (ssGSEA on RNASeq)	Higher in HPV+ HNSC	[19]
	M2/CD68+ ratio	Immunohistochemistry	Higher in HPV+ HNSC	[16]
	M2/CD68+ ratio	Immunohistochemistry, mouse model	Higher in HPV+ HNSC in human, lower in HPV+ HNSC in mouse	[25]
	M2/CD68+ ratio	Immunohistochemistry	Higher in HPV+ HNSC	[26]
	M2/CD68+ ratio	Bioinformatic analysis (CIBERSORT)	Higher in HPV- HNSC	[27]
	M2/CD68+ ratio	Immunohistochemistry	Higher in HPV- HNSC	[28]
	M2 macrophages	Bioinformatic analysis, Immunohistochemistry	Higher in HPV- HNSC	[29]
	Tumour associated macrophages	Immunohistochemistry, Flow cytometry, Mouse work	No difference between HPV+ and HPV- HNSC	[20]
	CD68+ macrophages	Immunohistochemistry	No difference between HPV+ and HPV- HNSC	[30]
	CD163+ M2 macrophages	Immunohistochemistry	No difference between HPV+ and HPV- HNSC	[31]
	CD68+ macrophages	qRT-PCR, Immunohistochemistry	No difference between HPV+ and HPV- HNSC	[24]
	M2 macrophages	scRNASeq	Higher in HPV- HNSC	[32]
	Monocyte	scRNASeq	No difference	[32]
T lymphocytes	CD4+ T-cells	Immunohistochemistry	Higher in HPV+ HNSC	[16]
	CD8+ T-cells	Immunohistochemistry	Higher in HPV+ HNSC	[16]
	FoxP3 regulatory T-cells	Immunohistochemistry	Higher in HPV+ HNSC	[16]
	CD68+ T-cells	Immunohistochemistry	Higher in HPV+ HNSC	[16]
	IFN gamma CD4+ T-cells, Th17, Tregs	Immunohistochemistry, Flow cytometry	No difference	[17]
	Naive T-cells	Immunohistochemistry, Flow cytometry	Higher in HPV+ HNSC	[17]
	CD8+ T-cells	Immunohistochemistry	Higher in HPV+ HNSC	[31]
	FoxP3 regulatory T-cells	qRT-PCR, Immunohistochemistry	Higher in invasive margine of HPV+ HNSC	[24]
	CD8+ T-cells	qRT-PCR, Immunohistochemistry	Higher in intratumoural compartment in HPV+ HNSC	[24]
	FoxP3 regulatory T-cells	Immunohistochemistry	Higher in HPV+ HNSC	[33]
	CD8+ T-cells	Immunohistochemistry	Higher in HPV+ HNSC	[34]
	CD4+ T-cells	Immunohistochemistry	Higher in HPV+ HNSC	[34]
	CD8+ T-cells	Immunohistochemistry	Higher in HPV+ HNSC	[35]
	CD8+ T-cells	Immunohistochemistry	Higher in HPV+ HNSC	[26]
	CD4+ T-cells	scRNASeq	Dissimilar states between HPV+ and HPV- HNSC	[32]
	Follicular helper T-cells	scRNASeq	Higher in HPV+ HNSC	[32]
B lymphocytes	CD19+/CD20+ B cells	Bioinformatic analysis (ssGSEA on RNASeq)	Higher in HPV+ HNSC	[19]
	CD20+ B Cells	Immunohistochemistry	Higher in HPV+ HNSC	[31]
	CD20+ B Cells	qRT-PCR, Immunohistochemistry	Higher in intratumoural compartment in HPV+ HNSC	[24]
	CD19+/CD20+ B cells	Flow cytometry	Higher in HPV+ HNSC	[36]
	CD19+/CD20+ B cells	Immunohistochemistry, RNASeq	Higher in HPV+ HNSC	[37]
	CD19+/CD20+ B cells	Immunohistochemistry, RNASeq	Higher in HPV+ HNSC	[38]
	Plasma cells	scRNASeq	No difference	[32]
	B cells	scRNASeq	Higher in HPV+ HNSC	[32]

## Sheet: Supplementary Table 10
Supplementary table 10. Comparison of TIME levels between HNSC molecular subtypes
For each comparison, the test statistic, p-value and FDR are reported. Cohorts were compared using the Mantel-Haenszel chi-square test and multiple test correcion was performed using the Benjamini-Hochberg method. HNSC = head and neck squamous cell carcinoma, CNA = copy number alteration, IS = immune score, CYS = cytotoxicity, ICR = immunologic constant of rejection, TIS = tumour inflammation sig…
HNSC comparison	TIME feature	z-statistic	p value	FDR
HPV+ and HPV-	IS	2.73652	0.00620931	0.00620931
HPV+ and HPV-	CYS	3.43801	0.000586005	0.0024077
HPV+ and HPV-	ICR	3.1665	0.00154285	0.0024077
HPV+ and HPV-	TIS	3.10139	0.00192616	0.0024077
HPV+ and HPV-	CPI	-3.28382	0.0010241	0.0024077
HPV- CNA-high and HPV- CNA-low	IS	-8.78148	1.61334e-18	4.03335e-18
HPV- CNA-high and HPV- CNA-low	CYS	-7.90222	2.73973e-15	3.42467e-15
HPV- CNA-high and HPV- CNA-low	ICR	-9.3066	1.31985e-20	6.59923e-20
HPV- CNA-high and HPV- CNA-low	TIS	-8.02	1.05745e-15	1.76242e-15
HPV- CNA-high and HPV- CNA-low	CPI	-4.48888	7.15977e-06	7.15977e-06

[truncated: 4 more sheets: Supplementary Table 11, Supplementary Table 12, Supplementary Table 13, References]
